# Supplementary material for: 2,3-Bis[(3-methyl­biphenyl-4-yl)imino]­butane
Source: Acta Crystallogr Sect E Struct Rep Online. 2014 Mar 19;70(Pt 4):o455. doi: 10.1107/S1600536814005686 (PMC3998529; doi:10.1107/S1600536814005686)
Supplement: Supplementary file 2 [file e-70-0o455-Isup2.hkl]

# 
# h,k,l, Fc-squared, Fo-squared, sigma(Fo-squared) and status flag 
# 
data_I
_shelx_title ' P21c in P2(1)/c             New: Pbca' 
_shelx_refln_list_code          4 
_shelx_F_calc_maximum      278.29 
_exptl_crystal_F_000       888.00 
_reflns_d_resolution_high  0.8259 
 
loop_ 
 _symmetry_equiv_pos_as_xyz 
 'x, y, z' 
 '-x+1/2, -y, z+1/2' 
 'x+1/2, -y+1/2, -z' 
 '-x, y+1/2, -z+1/2' 
 '-x, -y, -z' 
 'x-1/2, y, -z-1/2' 
 '-x-1/2, y-1/2, z' 
 'x, -y-1/2, z-1/2' 
 
_cell_length_a     8.3470 
_cell_length_b     7.0630 
_cell_length_c    39.9460 
_cell_angle_alpha  90.000 
_cell_angle_beta   90.000 
_cell_angle_gamma  90.000 
 
_shelx_F_squared_multiplier     1.000 
 
loop_ 
 _refln_index_h 
 _refln_index_k 
 _refln_index_l 
 _refln_F_squared_calc 
 _refln_F_squared_meas 
 _refln_F_squared_sigma 
 _refln_observed_status 
   2   0   0    77445.47    79270.78   1396.94 o 
   4   0   0      784.27      688.87     21.80 o 
   6   0   0       86.71       87.80     22.02 o 
   8   0   0      526.54      553.06     36.63 o 
  10   0   0        0.43       11.53     43.10 o 
   2   1   0       55.51       47.45     10.20 o 
   4   1   0     1146.17     1142.48     18.80 o 
   6   1   0      158.97      156.53     14.09 o 
   8   1   0        6.57       17.14     12.70 o 
  10   1   0       11.06       31.03     17.21 o 
   0   2   0     3234.36     3162.69     69.10 o 
   2   2   0     3566.96     3677.19     30.61 o 
   4   2   0     1374.94     1329.27     20.73 o 
   6   2   0      111.67       96.19     13.33 o 
   8   2   0       18.97       14.58     14.32 o 
   2   3   0     1167.55     1187.88     17.14 o 
   4   3   0       20.19       22.49      9.60 o 
   6   3   0       45.77       55.94     13.58 o 
   8   3   0       15.59       11.85     14.38 o 
   0   4   0       88.70      124.37     12.25 o 
   2   4   0      178.40      220.38     11.34 o 
   4   4   0       40.35       52.25     11.25 o 
   6   4   0        0.00      -15.81     12.85 o 
   8   4   0        5.69        4.29     14.69 o 
   2   5   0      154.98      187.86     17.23 o 
   4   5   0        0.11      -17.57     19.42 o 
   6   5   0        5.22        9.40     16.58 o 
   8   5   0        2.53       12.90     18.27 o 
   0   6   0        0.70      -20.00     34.48 o 
   2   6   0       98.16       58.91     21.28 o 
   4   6   0      197.99      171.27     25.85 o 
   6   6   0       38.90       18.77     24.74 o 
   2   7   0       13.36       -1.22     19.62 o 
   4   7   0        3.03        4.65     32.30 o 
   0   8   0      177.05      175.85     48.96 o 
   2   8   0       57.52      101.41     42.75 o 
   1   1   1     8722.23     8771.61     35.36 o 
   2   1   1     1030.44     1001.47     10.11 o 
   3   1   1     7067.04     6715.23     34.47 o 
   4   1   1      259.87      294.55     12.83 o 
   5   1   1      622.31      610.16     11.97 o 
   6   1   1        0.03       -8.54      7.39 o 
   7   1   1       52.22       59.52      9.85 o 
   8   1   1        0.35        7.28      8.95 o 
   9   1   1      104.23      106.82     12.99 o 
  10   1   1       20.56       25.75     12.38 o 
   0   2   1      126.27      123.98     12.05 o 
   1   2   1        0.72       -6.45      4.30 o 
   2   2   1      880.06      831.39      9.52 o 
   3   2   1        8.57        2.90      5.14 o 
   4   2   1      592.98      574.64     11.12 o 
   5   2   1       27.73       29.69      7.53 o 
   6   2   1       24.37       25.75      8.39 o 
   7   2   1       45.25       45.19      9.45 o 
   8   2   1      133.62      135.46     10.96 o 
   9   2   1       30.93       29.57     10.31 o 
   1   3   1     2863.58     3059.91     21.39 o 
   2   3   1      412.01      419.58      8.77 o 
   3   3   1     1162.79     1306.48     13.97 o 
   4   3   1      100.56       93.49      8.34 o 
   5   3   1       25.54       25.32      8.23 o 
   6   3   1        1.49       -5.00      8.46 o 
   7   3   1        0.39       -7.12      8.37 o 
   8   3   1        0.60       -0.50      9.48 o 
   9   3   1        2.89       -2.22     10.32 o 
   0   4   1     1690.74     1779.13     20.16 o 
   1   4   1       73.57       85.45      5.92 o 
   2   4   1      639.65      662.34     10.45 o 
   3   4   1        1.20       -6.33      6.14 o 
   4   4   1        2.40       -3.83      7.18 o 
   5   4   1       56.04       35.23      8.83 o 
   6   4   1        6.95       -5.69      9.20 o 
   7   4   1        6.19        1.16      9.35 o 
   8   4   1        2.71        8.95     12.92 o 
   1   5   1       45.73       39.62      9.70 o 
   2   5   1       71.45       57.87     10.43 o 
   3   5   1       16.42       15.37     11.56 o 
   4   5   1       11.61        2.74     12.27 o 
   5   5   1       36.12       25.30     12.41 o 
   6   5   1        4.30       -5.45     11.25 o 
   7   5   1        1.68        5.48     16.48 o 
   8   5   1       15.42       -3.06     17.48 o 
   0   6   1       37.30       22.90     19.86 o 
   1   6   1       10.46        1.09     11.64 o 
   2   6   1       14.75       -2.15     13.79 o 
   3   6   1       19.52       13.76     14.71 o 
   4   6   1        6.76       -0.80     14.45 o 
   5   6   1        5.03       -4.97     14.47 o 
   6   6   1        0.03        8.48     15.78 o 
   7   6   1       24.53        6.07     16.61 o 
   1   7   1       18.91       26.52     19.72 o 
   2   7   1        0.00       30.57     14.85 o 
   3   7   1       42.95       41.86     16.12 o 
   4   7   1        0.02        6.07     14.88 o 
   5   7   1        2.49       13.93     15.90 o 
   0   8   1        3.02       19.22     28.50 o 
   1   8   1       17.22       37.67     19.47 o 
   2   8   1        5.22       23.10     21.23 o 
   3   8   1       16.51       29.88     21.37 o 
   1   0   2      575.16      601.65      7.84 o 
   2   0   2     1876.08     1817.39     18.08 o 
   3   0   2      935.44     1017.30     15.20 o 
   4   0   2      321.00      327.37     11.87 o 
   5   0   2        1.98       -7.75      8.98 o 
   6   0   2       44.57       39.67     15.92 o 
   7   0   2       35.17       42.30     14.56 o 
   8   0   2       65.38       77.16     13.77 o 
   9   0   2        0.52       -2.73     13.98 o 
  10   0   2        6.35       23.21     16.25 o 
   1   1   2    15626.29    15830.44     63.38 o 
   2   1   2     2167.89     2115.96     14.40 o 
   3   1   2     1061.25     1084.27     11.42 o 
   4   1   2        3.57       19.13      5.77 o 
   5   1   2      115.71      119.87      8.10 o 
   6   1   2      124.66      152.17      9.69 o 
   7   1   2      111.46      113.64     10.45 o 
   8   1   2       47.50       45.31      9.76 o 
   9   1   2        7.72       18.96     10.70 o 
  10   1   2        0.23       25.27     13.10 o 
   0   2   2     2184.20     2051.78     23.92 o 
   1   2   2      217.65      215.83      9.44 o 
   2   2   2     1837.29     2004.30     14.49 o 
   3   2   2        6.70        5.31      5.11 o 
   4   2   2     2877.81     2885.64     22.43 o 
   5   2   2      130.23      149.55      8.92 o 
   6   2   2        6.35       -3.46      7.95 o 
   7   2   2      143.40      152.90     11.02 o 
   8   2   2      124.55      134.18     10.85 o 
   9   2   2       80.36       77.28     12.51 o 
   1   3   2     2020.45     2052.35     16.37 o 
   2   3   2     1456.56     1481.72     13.44 o 
   3   3   2      654.25      685.98     10.79 o 
   4   3   2        1.66        7.78      6.49 o 
   5   3   2       65.23       71.92      8.75 o 
   6   3   2      224.68      219.78     12.55 o 
   7   3   2        0.15        5.46      9.14 o 
   8   3   2       17.71       24.77     10.28 o 
   9   3   2        4.78        2.89     11.41 o 
   0   4   2     2379.65     2300.77     26.53 o 
   1   4   2       49.77       53.59      5.70 o 
   2   4   2      966.90      890.03     11.67 o 
   3   4   2        8.62       -3.69      6.21 o 
   4   4   2        0.31        4.35      7.23 o 
   5   4   2       20.71       14.10      9.07 o 
   6   4   2       10.39        3.38      8.73 o 
   7   4   2        1.25       14.45     10.29 o 
   8   4   2        6.58       14.64     12.56 o 
   1   5   2        3.85       -7.40      8.69 o 
   2   5   2       36.09       37.42      9.86 o 
   3   5   2       12.95        9.62     10.06 o 
   4   5   2       97.15       84.15     13.90 o 
   5   5   2       13.08       21.49     12.66 o 
   6   5   2        6.96        8.89     12.73 o 
   7   5   2        0.26        8.39     13.72 o 
   8   5   2        1.01       19.08     15.26 o 
   0   6   2       36.46        2.79     26.00 o 
   1   6   2       11.72        6.34     11.86 o 
   2   6   2       23.16       29.60     14.61 o 
   3   6   2       26.92       18.60     14.15 o 
   4   6   2       33.47       37.19     15.27 o 
   5   6   2        2.00      -11.37     14.79 o 
   6   6   2        0.04       17.19     16.26 o 
   7   6   2        0.32      -20.56     22.07 o 
   1   7   2      195.61      180.77     19.64 o 
   2   7   2        3.41       12.50     15.12 o 
   3   7   2       14.06       22.26     14.79 o 
   4   7   2        3.06        4.21     15.30 o 
   5   7   2        3.90       13.32     16.38 o 
   0   8   2        3.03       15.09     26.28 o 
   1   8   2       11.24       27.90     20.03 o 
   2   8   2        0.08       13.62     19.94 o 
   3   8   2       11.43       46.24     21.29 o 
   1   1   3    29067.71    29418.08    188.08 o 
   2   1   3     3632.17     3482.80     19.54 o 
   3   1   3        6.02        7.75      4.85 o 
   4   1   3        0.01       -1.53      5.66 o 
   5   1   3        5.91        4.56      6.51 o 
   6   1   3       19.70       29.42      8.19 o 
   7   1   3      241.33      247.58     14.14 o 
   8   1   3       41.58       54.84      9.93 o 
   9   1   3       72.70       69.35     11.97 o 
  10   1   3       57.44       73.98     13.38 o 
   0   2   3     1680.84     1620.61     25.91 o 
   1   2   3     1865.81     1857.30     12.84 o 
   2   2   3        4.28       -1.40      4.31 o 
   3   2   3        0.12       -6.16      4.88 o 
   4   2   3      866.38      826.32     12.13 o 
   5   2   3      978.46      935.29     14.03 o 
   6   2   3      115.40      137.49     10.20 o 
   7   2   3      299.21      316.34     13.05 o 
   8   2   3       47.24       65.64     10.06 o 
   9   2   3        8.34        0.66     10.72 o 
   1   3   3        1.38        5.65      4.17 o 
   2   3   3     1442.90     1428.88     13.17 o 
   3   3   3        0.10       -1.71      5.44 o 
   4   3   3      159.79      179.61      8.77 o 
   5   3   3        5.78        6.67      7.81 o 
   6   3   3       89.08       86.94     10.11 o 
   7   3   3       28.52       35.04      9.83 o 
   8   3   3       43.05       45.54     10.38 o 
   9   3   3       15.32       15.22     13.52 o 
   0   4   3     3001.69     3040.99     38.95 o 
   1   4   3        5.67        2.08      5.30 o 
   2   4   3      283.83      308.44     11.01 o 
   3   4   3        0.20       -4.38      6.12 o 
   4   4   3       29.47       30.82      7.66 o 
   5   4   3        2.87       -1.93      8.89 o 
   6   4   3        0.00        4.72      9.19 o 
   7   4   3        5.88        6.14     10.71 o 
   8   4   3        7.93        7.83     11.46 o 
   1   5   3        0.00       -5.82      9.75 o 
   2   5   3      165.06      186.63     14.20 o 
   3   5   3       35.13       34.63     10.59 o 
   4   5   3       12.44       -1.95     11.02 o 
   5   5   3        2.88       -9.88     11.87 o 
   6   5   3        0.35        2.55     13.00 o 
   7   5   3        6.83       -5.32     17.67 o 
   8   5   3       13.01        4.38     21.43 o 
   0   6   3        1.85       -7.91     17.80 o 
   1   6   3       30.42       23.01     12.34 o 
   2   6   3       25.94       30.11     13.91 o 
   3   6   3       11.03        8.93     13.86 o 
   4   6   3       17.83        7.96     13.78 o 
   5   6   3        0.17       -5.70     15.15 o 
   6   6   3        0.67      -12.04     15.15 o 
   7   6   3        3.69      -13.24     23.08 o 
   1   7   3        4.33       23.39     15.65 o 
   2   7   3        7.86       15.76     16.24 o 
   3   7   3       91.88       90.26     16.51 o 
   4   7   3        9.51        3.60     15.46 o 
   5   7   3      102.95       68.51     17.46 o 
   0   8   3       29.67       57.23     30.23 o 
   1   8   3        8.34       26.71     19.37 o 
   2   8   3        6.11       38.58     21.16 o 
   3   8   3       20.36       24.40     21.12 o 
   1   0   4      968.10      994.92     11.05 o 
   2   0   4     3265.43     3275.06     25.65 o 
   3   0   4     1226.54     1239.25     16.71 o 
   4   0   4      124.91      149.66     10.66 o 
   5   0   4       47.64       53.81     11.87 o 
   6   0   4        7.32        9.17     13.73 o 
   7   0   4        3.49        5.24     13.82 o 
   8   0   4        0.30        2.55     13.47 o 
   9   0   4        0.70       -4.82     20.34 o 
  10   0   4        0.47       27.56     15.33 o 
   1   1   4      869.95      837.87      9.29 o 
   2   1   4    11304.50    11205.55     50.99 o 
   3   1   4      104.63      109.13      5.93 o 
   4   1   4      171.22      160.88      7.74 o 
   5   1   4      217.41      218.07      9.88 o 
   6   1   4      235.48      257.36     11.14 o 
   7   1   4       20.81       23.63      9.23 o 
   8   1   4        0.65       16.06      9.10 o 
   9   1   4        0.73        5.95     10.69 o 
  10   1   4       36.72       39.13     11.83 o 
   0   2   4     1865.77     1794.72     22.18 o 
   1   2   4        1.27       -3.51      3.83 o 
   2   2   4     1089.81     1085.30     10.71 o 
   3   2   4      110.45      144.33      6.98 o 
   4   2   4      115.20      128.39      7.66 o 
   5   2   4      240.42      247.46     10.22 o 
   6   2   4        8.26        6.93      8.29 o 
   7   2   4       69.38       80.72     10.10 o 
   8   2   4        4.79       17.61      9.53 o 
   9   2   4        7.68        8.81     10.66 o 
   1   3   4      379.61      418.16      7.77 o 
   2   3   4      350.04      399.76      8.11 o 
   3   3   4      609.85      593.76     10.25 o 
   4   3   4      286.99      285.27      9.95 o 
   5   3   4       17.77        7.91      7.93 o 
   6   3   4       83.44       95.68     10.11 o 
   7   3   4       79.89       90.12     10.52 o 
   8   3   4       29.74       37.04     10.53 o 
   9   3   4       21.57       15.81     11.01 o 
   0   4   4      432.10      395.85     13.96 o 
   1   4   4       14.02       16.45      5.26 o 
   2   4   4       38.45       31.27      6.15 o 
   3   4   4       27.30       27.94      6.95 o 
   4   4   4       97.46      127.78      9.78 o 
   5   4   4        1.91       -0.49      9.68 o 
   6   4   4       27.67       41.30     10.44 o 
   7   4   4       14.06       23.95     10.96 o 
   8   4   4        0.03        2.79     11.79 o 
   1   5   4      282.52      295.29     18.04 o 
   2   5   4        2.38       -4.86      9.24 o 
   3   5   4        1.95       -9.98      9.73 o 
   4   5   4        1.68       -1.27     10.74 o 
   5   5   4        9.34       -4.34     11.76 o 
   6   5   4        9.68        5.02     13.06 o 
   7   5   4       16.33       12.93     13.83 o 
   8   5   4       23.82       32.63     15.92 o 
   0   6   4       83.45       47.83     20.70 o 
   1   6   4       10.39        3.71     11.83 o 
   2   6   4        7.93        5.43     11.85 o 
   3   6   4        9.73        3.86     13.56 o 
   4   6   4        5.49        7.64     15.00 o 
   5   6   4        1.48      -14.08     13.82 o 
   6   6   4        1.88        2.51     15.73 o 
   7   6   4        2.81      -12.51     17.31 o 
   1   7   4        6.09       22.23     15.59 o 
   2   7   4        2.40       36.82     16.42 o 
   3   7   4       24.53       38.47     16.82 o 
   4   7   4        0.18        3.08     15.09 o 
   5   7   4       32.51       12.56     15.14 o 
   0   8   4       71.32       60.64     29.35 o 
   1   8   4       11.06       33.15     19.76 o 
   2   8   4       31.81       53.09     21.00 o 
   3   8   4       26.48       41.96     21.02 o 
   1   1   5    15614.53    15573.47     76.92 o 
   2   1   5     6182.44     6235.26     30.51 o 
   3   1   5        9.49        4.44      4.73 o 
   4   1   5     2320.33     2272.97     19.86 o 
   5   1   5       35.23       47.06      7.16 o 
   6   1   5      525.92      495.03     12.30 o 
   7   1   5       37.50       37.49      9.51 o 
   8   1   5      123.47      121.25     12.09 o 
   9   1   5        1.49        4.92     11.13 o 
   0   2   5     4587.89     4402.84     38.98 o 
   1   2   5     2345.29     2195.77     16.00 o 
   2   2   5     3593.57     3548.72     20.45 o 
   3   2   5     1489.61     1560.64     14.35 o 
   4   2   5      616.25      650.74     11.15 o 
   5   2   5      267.83      281.75     10.54 o 
   6   2   5      112.08       98.71      9.93 o 
   7   2   5      270.27      255.92     12.29 o 
   8   2   5       21.76       51.56     11.21 o 
   9   2   5        2.15        0.97     10.11 o 
   1   3   5       60.70       57.72      5.03 o 
   2   3   5     1442.97     1392.16     12.85 o 
   3   3   5      111.31      128.33      7.12 o 
   4   3   5       15.61       16.60      6.59 o 
   5   3   5        3.00        3.64      7.72 o 
   6   3   5      217.89      200.22     12.43 o 
   7   3   5       48.95       48.71      9.77 o 
   8   3   5       50.41       50.49     10.75 o 
   9   3   5        0.44        0.80     11.58 o 
   0   4   5        0.16       -1.37      8.76 o 
   1   4   5      226.44      236.85      8.17 o 
   2   4   5      168.06      186.41      8.15 o 
   3   4   5        4.90       -0.24      6.39 o 
   4   4   5       72.10       86.48      9.63 o 
   5   4   5      155.89      180.53     12.41 o 
   6   4   5        0.13      -12.82      9.17 o 
   7   4   5       49.11       40.71     10.92 o 
   8   4   5        0.00        6.95     11.97 o 
   1   5   5      293.07      317.33     17.16 o 
   2   5   5        2.11       -1.35      9.35 o 
   3   5   5       68.56       66.81     11.65 o 
   4   5   5        3.48        2.18     10.87 o 
   5   5   5       19.88       21.09     11.33 o 
   6   5   5        7.42       -6.05     12.55 o 
   7   5   5        5.40       -4.43     13.98 o 
   8   5   5        3.86      -15.71     20.26 o 
   0   6   5       64.68       41.00     19.88 o 
   1   6   5       16.77        2.25     15.98 o 
   2   6   5        8.99       -0.67     11.56 o 
   3   6   5       37.45       50.37     14.91 o 
   4   6   5      108.62      101.00     16.58 o 
   5   6   5       11.97        2.04     15.22 o 
   6   6   5        7.58       -4.51     15.39 o 
   7   6   5       37.58       51.26     23.67 o 
   1   7   5      161.48      133.97     18.92 o 
   2   7   5       14.31       39.62     20.72 o 
   3   7   5        3.02       10.95     17.03 o 
   4   7   5        2.68        1.90     20.02 o 
   5   7   5        0.13        5.41     15.41 o 
   0   8   5       47.82       13.51     28.50 o 
   1   8   5        9.79       39.56     20.68 o 
   2   8   5       31.20       49.47     21.60 o 
   3   8   5       10.58       21.45     17.08 o 
   0   0   6      166.88      161.46      9.66 o 
   1   0   6      102.85      102.08      8.16 o 
   2   0   6      171.57      194.01     14.42 o 
   3   0   6     1305.00     1283.24     16.89 o 
   4   0   6      151.06      194.05     11.14 o 
   5   0   6     1332.97     1281.36     27.43 o 
   6   0   6      432.03      444.98     22.61 o 
   7   0   6       60.14       66.54     14.34 o 
   8   0   6      170.80      181.17     22.64 o 
   9   0   6       26.81       37.42     19.22 o 
  10   0   6       31.87       47.83     17.80 o 
   1   1   6     1457.66     1470.31     11.27 o 
   2   1   6    18342.92    18895.89     73.61 o 
   3   1   6     2509.09     2426.78     17.15 o 
   4   1   6      521.82      452.85      9.66 o 
   5   1   6      170.97      155.75      8.63 o 
   6   1   6      352.71      350.82     14.37 o 
   7   1   6        4.64        2.88      8.71 o 
   8   1   6       27.05       28.25     10.37 o 
   9   1   6        1.20        4.52     10.61 o 
   0   2   6      169.97      200.10     10.28 o 
   1   2   6       26.42       26.35      4.88 o 
   2   2   6       10.20       16.25      4.32 o 
   3   2   6     1017.45     1061.86     12.11 o 
   4   2   6      371.54      384.79      9.63 o 
   5   2   6      784.57      722.41     13.52 o 
   6   2   6       19.44       16.94      8.59 o 
   7   2   6      151.99      159.03     11.03 o 
   8   2   6       55.03       48.83     11.35 o 
   9   2   6       27.20       44.02     11.85 o 
   1   3   6      496.56      466.18      8.06 o 
   2   3   6        0.14       -1.95      4.72 o 
   3   3   6        3.22       -4.45      5.32 o 
   4   3   6      242.73      300.94     10.12 o 
   5   3   6      194.02      186.05     10.21 o 
   6   3   6      213.60      238.40     12.43 o 
   7   3   6       25.10       34.69      9.78 o 
   8   3   6       37.80       49.82     11.16 o 
   9   3   6        1.98       12.93     11.38 o 
   0   4   6        1.73        2.34      8.56 o 
   1   4   6       18.33       14.47      7.06 o 
   2   4   6       41.04       74.33      6.78 o 
   3   4   6       64.32       68.87      8.59 o 
   4   4   6       87.34       75.07      9.91 o 
   5   4   6        0.01       -7.02      9.59 o 
   6   4   6       64.56       51.53     10.73 o 
   7   4   6       28.43       23.75     10.96 o 
   8   4   6       17.01       20.86     13.38 o 
   1   5   6       96.08       90.11     13.03 o 
   2   5   6       20.67        6.31      9.71 o 
   3   5   6       10.71       -2.19     10.88 o 
   4   5   6        0.89       -0.51     10.29 o 
   5   5   6       15.36        3.91     11.17 o 
   6   5   6        2.30        3.70     12.78 o 
   7   5   6        0.49        1.29     13.99 o 
   8   5   6        0.03       -0.71     15.48 o 
   0   6   6       34.46       34.76     20.36 o 
   1   6   6        5.60       -6.23     14.65 o 
   2   6   6       49.12       54.95     12.82 o 
   3   6   6       42.43       51.97     13.10 o 
   4   6   6       31.57       14.88     14.49 o 
   5   6   6       56.42       27.88     15.43 o 
   6   6   6        6.53      -10.97     14.88 o 
   7   6   6        8.35        9.49     18.81 o 
   1   7   6      107.75      147.60     19.14 o 
   2   7   6        5.44       18.45     21.01 o 
   3   7   6        0.32       -0.36     16.09 o 
   4   7   6       19.38       30.87     17.57 o 
   5   7   6        2.40       -7.80     14.89 o 
   0   8   6        0.38       19.95     28.96 o 
   1   8   6        2.32       35.58     19.92 o 
   2   8   6        7.77       41.27     16.84 o 
   3   8   6       15.79       25.33     18.32 o 
   1   1   7     2733.96     2587.56     19.43 o 
   2   1   7     1540.74     1577.18     12.24 o 
   3   1   7      650.52      651.77      9.33 o 
   4   1   7     1182.70     1152.86     13.38 o 
   5   1   7       46.52       59.23      7.42 o 
   6   1   7      135.95      143.03      9.92 o 
   7   1   7      112.99      114.93     10.55 o 
   8   1   7        2.25       -4.27      9.65 o 
   9   1   7       29.21       15.72     11.29 o 
   0   2   7       76.35       61.30      7.87 o 
   1   2   7     3221.00     3080.56     20.14 o 
   2   2   7      805.21      867.60      9.55 o 
   3   2   7     2357.66     2264.13     17.40 o 
   4   2   7     1134.73     1095.50     14.09 o 
   5   2   7      236.75      237.15     12.48 o 
   6   2   7      207.04      188.40     10.79 o 
   7   2   7      120.59      117.37     10.90 o 
   8   2   7        2.26        3.90     10.32 o 
   9   2   7      106.62       96.48     12.73 o 
   1   3   7        1.95       -4.04      4.91 o 
   2   3   7     1041.92     1018.72     11.07 o 
   3   3   7      168.50      189.35      7.74 o 
   4   3   7       94.51       85.65      7.68 o 
   5   3   7      106.24      115.58      9.83 o 
   6   3   7      683.02      660.19     15.32 o 
   7   3   7       15.31       12.26      9.62 o 
   8   3   7       65.92       92.88     18.41 o 
   9   3   7        0.02        7.14     10.84 o 
   0   4   7      253.02      287.64     18.14 o 
   1   4   7       25.81       39.16      7.62 o 
   2   4   7      171.31      171.27      7.96 o 
   3   4   7       35.94       28.82      8.10 o 
   4   4   7        8.23        0.33      8.69 o 
   5   4   7        4.27       -5.42      9.73 o 
   6   4   7        3.16        5.78      9.87 o 
   7   4   7        0.50       11.50     12.69 o 
   8   4   7        0.12       14.89     12.97 o 
   1   5   7      217.39      229.81     13.16 o 
   2   5   7       20.90       11.28      9.50 o 
   3   5   7      237.69      249.00     14.47 o 
   4   5   7      204.75      193.93     14.35 o 
   5   5   7       26.60       12.64     11.40 o 
   6   5   7      206.14      223.63     19.42 o 
   7   5   7        1.03        6.86     14.27 o 
   8   5   7       28.61        0.11     16.30 o 
   0   6   7      450.34      388.17     56.86 o 
   1   6   7        2.22      -11.25     14.75 o 
   2   6   7      106.68      116.96     14.42 o 
   3   6   7       52.04       62.31     13.44 o 
   4   6   7        1.83       -1.93     13.66 o 
   5   6   7       24.22       -8.80     14.69 o 
   6   6   7       18.39       14.33     16.23 o 
   7   6   7        4.09      -15.15     17.86 o 
   1   7   7       16.97       50.14     14.71 o 
   2   7   7      128.60      125.60     19.03 o 
   3   7   7        5.67       -6.45     16.32 o 
   4   7   7       45.67       47.37     18.80 o 
   5   7   7        0.82        1.94     15.53 o 
   0   8   7       13.08       31.75     27.88 o 
   1   8   7        3.25       15.64     19.56 o 
   2   8   7        5.03       31.80     17.38 o 
   3   8   7        0.13       21.87     18.50 o 
   0   0   8       43.45       40.16     10.69 o 
   1   0   8      289.04      290.43      9.66 o 
   2   0   8     1878.39     1927.36     21.57 o 
   3   0   8      275.50      291.08     11.81 o 
   4   0   8     2690.90     2756.89     32.46 o 
   5   0   8      673.10      598.70     18.81 o 
   6   0   8      214.58      250.30     16.36 o 
   7   0   8      351.22      321.99     23.21 o 
   8   0   8        0.09       16.80     14.15 o 
   9   0   8       49.74       55.00     16.91 o 
   1   1   8     6126.60     6051.59     28.80 o 
   2   1   8        1.20       -5.98      3.99 o 
   3   1   8      675.07      691.14      9.62 o 
   4   1   8       16.28       14.57      5.96 o 
   5   1   8      193.18      208.49      9.69 o 
   6   1   8       45.05       52.56      8.36 o 
   7   1   8       26.85       19.91      9.97 o 
   8   1   8       11.99       19.00     10.49 o 
   9   1   8        4.60        8.74     11.39 o 
   0   2   8     1286.62     1196.13     17.90 o 
   1   2   8     2947.01     2927.30     18.17 o 
   2   2   8      155.11      159.62      8.48 o 
   3   2   8     1283.83     1184.10     12.72 o 
   4   2   8      107.13      140.48      7.98 o 
   5   2   8        0.71       -0.48      7.06 o 
   6   2   8        7.73        6.75      8.45 o 
   7   2   8        0.71       15.17      9.84 o 
   8   2   8        0.61        3.29     10.19 o 
   9   2   8       17.93       24.89     11.22 o 
   1   3   8      214.07      224.97      8.21 o 
   2   3   8      705.90      721.02      9.73 o 
   3   3   8      963.74      909.92     11.83 o 
   4   3   8      239.09      283.01      9.99 o 
   5   3   8      168.89      158.23     10.42 o 
   6   3   8     1272.08     1186.71     19.49 o 
   7   3   8       29.44       35.28      9.92 o 
   8   3   8      283.86      262.92     19.81 o 
   9   3   8       20.45       27.72     11.16 o 
   0   4   8       36.65       58.95     14.31 o 
   1   4   8      280.33      306.09     12.72 o 
   2   4   8       31.17       39.93      7.55 o 
   3   4   8      759.65      694.93     14.84 o 
   4   4   8       15.05       11.73      8.77 o 
   5   4   8      185.83      211.62     15.48 o 
   6   4   8       26.48       21.77     10.21 o 
   7   4   8       28.63       41.98     11.80 o 
   8   4   8        8.02        9.44     11.63 o 
   1   5   8       31.93       25.68     10.44 o 
   2   5   8      253.53      247.66     17.72 o 
   3   5   8      140.18      133.79     12.34 o 
   4   5   8       14.72       21.47     11.12 o 
   5   5   8       18.30       17.82     11.40 o 
   6   5   8       89.55       85.04     13.66 o 
   7   5   8        3.60        7.24     14.66 o 
   8   5   8       10.45       12.05     17.04 o 
   0   6   8       64.97       69.21     21.51 o 
   1   6   8       79.74       83.75     19.75 o 
   2   6   8       15.43       17.78     13.61 o 
   3   6   8      207.47      183.96     16.01 o 
   4   6   8        2.86       -5.07     14.27 o 
   5   6   8       29.32       22.52     15.22 o 
   6   6   8        1.62       -8.50     15.77 o 
   7   6   8        1.28       -4.45     28.93 o 
   1   7   8       25.59       30.20     16.68 o 
   2   7   8       15.15       36.72     16.89 o 
   3   7   8       13.14       33.52     16.87 o 
   4   7   8       27.04       38.53     17.69 o 
   5   7   8       24.44        3.02     15.88 o 
   0   8   8       55.92       80.37     50.34 o 
   1   8   8       12.34       36.26     21.02 o 
   2   8   8       10.58       56.50     17.60 o 
   3   8   8        8.35       60.00     18.63 o 
   1   1   9        9.59       10.41      4.31 o 
   2   1   9      362.04      359.85      6.74 o 
   3   1   9      599.37      584.72      9.03 o 
   4   1   9       38.86       51.13      6.52 o 
   5   1   9      561.96      507.32     11.16 o 
   6   1   9       67.55       72.49      9.07 o 
   7   1   9      194.45      200.26     12.73 o 
   8   1   9       95.57      100.29     11.79 o 
   9   1   9       52.84       52.44     12.02 o 
   0   2   9     3457.82     3265.19     32.18 o 
   1   2   9      144.86      139.96      6.90 o 
   2   2   9       33.87       25.90      5.29 o 
   3   2   9      533.50      569.78      9.81 o 
   4   2   9      220.83      238.13      9.05 o 
   5   2   9      245.06      245.72     10.20 o 
   6   2   9        6.35        5.12      8.23 o 
   7   2   9       51.82       49.02     10.90 o 
   8   2   9       55.29       58.08     11.54 o 
   9   2   9       26.91       36.61     11.30 o 
   1   3   9       13.00        7.30      4.68 o 
   2   3   9      179.16      183.17      7.78 o 
   3   3   9      194.38      236.81     11.53 o 
   4   3   9      283.39      286.06     10.98 o 
   5   3   9        6.35       10.54      8.50 o 
   6   3   9      275.10      288.00     13.36 o 
   7   3   9        0.11       -2.49      9.69 o 
   8   3   9      154.80      150.41     13.57 o 
   9   3   9        6.90       36.04     11.84 o 
   0   4   9       49.54       52.75     10.17 o 
   1   4   9        0.74       -6.80      7.08 o 
   2   4   9      277.57      287.84     12.57 o 
   3   4   9      195.75      181.36     10.57 o 
   4   4   9      627.99      568.59     14.22 o 
   5   4   9      236.66      237.21     13.46 o 
   6   4   9       76.41       60.49     10.84 o 
   7   4   9       13.10       21.80     11.86 o 
   8   4   9        2.04        3.41     12.15 o 
   1   5   9       90.06       93.80     11.40 o 
   2   5   9      313.81      312.54     15.63 o 
   3   5   9      124.90      132.71     12.55 o 
   4   5   9      251.83      250.74     14.51 o 
   5   5   9      119.09      112.64     13.43 o 
   6   5   9       39.14       43.98     13.32 o 
   7   5   9        0.93       -2.41     15.28 o 
   0   6   9        0.91        9.68     19.25 o 
   1   6   9       29.72       27.64     15.90 o 
   2   6   9       15.95       22.98     13.72 o 
   3   6   9       27.27       38.92     12.86 o 
   4   6   9       45.93       43.98     13.87 o 
   5   6   9       10.04       12.81     15.25 o 
   6   6   9        6.86        6.73     16.67 o 
   1   7   9        2.64       39.21     16.26 o 
   2   7   9        3.26       18.67     16.18 o 
   3   7   9        6.13       27.31     17.64 o 
   4   7   9       29.45       27.72     17.73 o 
   5   7   9       21.21       12.67     17.70 o 
   0   8   9        6.01       36.25     27.78 o 
   1   8   9        0.03       54.69     16.85 o 
   2   8   9        2.68       40.29     16.96 o 
   3   8   9        0.02       29.25     21.82 o 
   0   0  10    18968.55    18116.31    168.67 o 
   1   0  10     3917.20     3692.35     30.28 o 
   2   0  10      224.73      220.99     10.18 o 
   3   0  10     2061.99     2001.26     25.18 o 
   4   0  10     4746.97     4664.38     76.88 o 
   5   0  10       23.73       37.60     11.42 o 
   6   0  10       28.05       38.26     13.34 o 
   7   0  10      106.08      116.78     18.02 o 
   8   0  10      291.59      384.76     25.23 o 
   9   0  10      165.26      229.92     34.98 o 
   1   1  10       22.83       19.95      4.23 o 
   2   1  10      400.44      424.72      7.42 o 
   3   1  10       35.57       29.65      5.20 o 
   4   1  10       10.57       21.03      5.91 o 
   5   1  10       48.79       51.77      7.39 o 
   6   1  10       33.35       40.47      8.74 o 
   7   1  10        2.32       -0.23      9.33 o 
   8   1  10       55.77       55.31     10.95 o 
   9   1  10        4.02       23.19     11.07 o 
   0   2  10      381.15      403.57     14.29 o 
   1   2  10      277.32      292.18      6.88 o 
   2   2  10      157.15      165.65      8.28 o 
   3   2  10       23.97       31.12      5.75 o 
   4   2  10      623.18      585.95     10.92 o 
   5   2  10       65.69       75.49      8.27 o 
   6   2  10      334.20      317.71     13.07 o 
   7   2  10      146.41      148.17     13.09 o 
   8   2  10       20.13       11.54     12.16 o 
   9   2  10       87.84       73.08     12.10 o 
   1   3  10      304.97      319.85      9.87 o 
   2   3  10       73.15       70.78      6.53 o 
   3   3  10      955.48      900.68     13.11 o 
   4   3  10       12.64        9.40      7.50 o 
   5   3  10      142.26      134.62     10.42 o 
   6   3  10        0.01       10.05      9.29 o 
   7   3  10        0.06       15.75     10.88 o 
   8   3  10        7.04       23.17     11.11 o 
   9   3  10        6.82       24.10     11.57 o 
   0   4  10      127.65      120.03     11.72 o 
   1   4  10      405.18      412.02     12.00 o 
   2   4  10       17.26       25.11      8.81 o 
   3   4  10       31.79       32.88      8.31 o 
   4   4  10      424.39      401.32     13.97 o 
   5   4  10     1228.27     1097.94     19.21 o 
   6   4  10      184.50      200.26     13.66 o 
   7   4  10      698.93      623.22     19.95 o 
   8   4  10        1.05        9.71     12.44 o 
   1   5  10      274.82      257.60     15.69 o 
   2   5  10      100.94      107.33     12.16 o 
   3   5  10        0.16       -5.14      9.76 o 
   4   5  10       36.50       35.36     11.56 o 
   5   5  10        0.66       14.65     10.89 o 
   6   5  10        1.81       -2.23     13.68 o 
   7   5  10       23.76       24.27     16.42 o 
   0   6  10       84.67       66.01     21.13 o 
   1   6  10       56.25       49.39     14.52 o 
   2   6  10        9.26       13.50     13.72 o 
   3   6  10      197.01      171.46     17.54 o 
   4   6  10        0.24       -5.99     12.66 o 
   5   6  10       91.52       89.14     17.19 o 
   6   6  10        5.88        8.97     16.91 o 
   1   7  10      254.92      207.65     21.16 o 
   2   7  10        0.90       21.31     14.42 o 
   3   7  10        3.43       10.81     16.71 o 
   4   7  10        1.24       14.23     17.56 o 
   5   7  10        2.62        9.15     18.30 o 
   0   8  10        1.03       -8.62     25.35 o 
   1   8  10        4.48       53.87     17.46 o 
   2   8  10        1.85       24.02     19.02 o 
   1   1  11       32.44       44.15      4.52 o 
   2   1  11      488.75      418.57      7.37 o 
   3   1  11      317.15      316.06      9.10 o 
   4   1  11      836.23      806.16     11.61 o 
   5   1  11      591.79      552.70     11.41 o 
   6   1  11      234.66      237.31     12.80 o 
   7   1  11       60.27       67.48     10.75 o 
   8   1  11       42.01       25.00     10.59 o 
   9   1  11        0.06       23.13     11.85 o 
   0   2  11      191.02      197.07      8.69 o 
   1   2  11      393.31      403.29      7.67 o 
   2   2  11      324.30      312.25      7.96 o 
   3   2  11      962.64      934.02     11.55 o 
   4   2  11      564.92      532.44     10.66 o 
   5   2  11      201.54      181.84      9.96 o 
   6   2  11      183.19      179.28     12.99 o 
   7   2  11       48.53       38.27     11.05 o 
   8   2  11       31.20       28.33     11.05 o 
   9   2  11       27.84       35.60     10.96 o 
   1   3  11       88.57       91.88      6.93 o 
   2   3  11     1005.95      944.82     13.54 o 
   3   3  11        3.23       13.21      6.41 o 
   4   3  11       37.00       35.79      7.95 o 
   5   3  11       32.91       22.38      8.72 o 
   6   3  11       56.40       69.68     10.90 o 
   7   3  11       54.39       52.38     11.34 o 
   8   3  11       10.63       35.64     11.89 o 
   9   3  11       15.74       27.60     11.59 o 
   0   4  11        0.09        5.43      9.51 o 
   1   4  11       69.22       63.33      8.86 o 
   2   4  11      347.30      378.46     13.89 o 
   3   4  11       45.28       41.40      9.69 o 
   4   4  11      344.04      334.17     13.75 o 
   5   4  11        8.46       28.99     10.20 o 
   6   4  11       33.09       18.12     10.51 o 
   7   4  11        8.45       22.97     11.83 o 
   8   4  11        9.49       23.68     12.82 o 
   1   5  11      127.99      150.02     14.15 o 
   2   5  11      163.75      166.22     12.89 o 
   3   5  11       43.28       44.55     11.27 o 
   4   5  11      100.54      104.44     12.14 o 
   5   5  11       38.01       29.96     11.36 o 
   6   5  11        0.00        4.79     11.32 o 
   7   5  11       30.97       33.75     20.20 o 
   0   6  11       52.15       65.56     21.52 o 
   1   6  11       51.73       61.72     14.79 o 
   2   6  11       10.11       24.06     13.35 o 
   3   6  11       30.43       34.33     14.56 o 
   4   6  11        9.55       15.85     13.21 o 
   5   6  11        4.61       15.92     15.01 o 
   6   6  11        4.04       -2.67     26.19 o 
   1   7  11      228.60      280.50     23.09 o 
   2   7  11       14.70       20.01     14.31 o 
   3   7  11        6.76       10.82     16.16 o 
   4   7  11        1.95       32.11     18.39 o 
   5   7  11        0.01       33.83     22.08 o 
   0   8  11       28.49       65.76     28.78 o 
   1   8  11        2.23       58.75     17.60 o 
   2   8  11        2.59       34.37     20.68 o 
   0   0  12      244.97      231.11     20.01 o 
   1   0  12      793.27      758.42     13.48 o 
   2   0  12       50.78       29.39      7.33 o 
   3   0  12      739.08      761.22     13.21 o 
   4   0  12        6.49       10.37      7.67 o 
   5   0  12      270.77      296.09     13.91 o 
   6   0  12       67.11       46.80     15.41 o 
   7   0  12      196.10      157.86     19.47 o 
   8   0  12      195.63      191.56     19.11 o 
   9   0  12      105.55      109.64     29.51 o 
   1   1  12        4.21       -1.53      3.46 o 
   2   1  12     1410.04     1389.36     11.59 o 
   3   1  12      299.96      327.41      8.37 o 
   4   1  12      215.88      252.78      9.06 o 
   5   1  12       14.59       27.48      7.34 o 
   6   1  12        4.35       10.71      9.84 o 
   7   1  12       34.83       26.32     10.49 o 
   8   1  12        1.96       13.65     10.55 o 
   9   1  12       20.45       16.29     13.10 o 
   0   2  12     1395.77     1374.21     16.89 o 
   1   2  12     2949.76     2976.96     19.42 o 
   2   2  12       29.95       38.04      5.58 o 
   3   2  12      709.72      721.28     10.57 o 
   4   2  12      972.51      967.39     13.22 o 
   5   2  12      424.54      408.71     11.44 o 
   6   2  12      185.37      170.67     13.11 o 
   7   2  12      190.07      196.88     13.94 o 
   8   2  12       10.87       11.91     10.73 o 
   9   2  12        1.32        4.34     10.76 o 
   1   3  12      956.64      972.96     12.86 o 
   2   3  12      256.31      273.39      8.91 o 
   3   3  12      471.02      463.78     10.68 o 
   4   3  12      197.87      203.65     10.34 o 
   5   3  12       31.02       29.86      9.16 o 
   6   3  12      170.90      199.96     13.44 o 
   7   3  12       27.72       17.06     10.33 o 
   8   3  12      113.76       89.59     12.26 o 
   9   3  12       39.08       55.46     12.38 o 
   0   4  12        0.74       -1.99     11.52 o 
   1   4  12        0.19       -5.91      7.51 o 
   2   4  12      139.25      153.23     10.74 o 
   3   4  12       87.55       66.42     10.45 o 
   4   4  12      413.56      449.24     19.92 o 
   5   4  12      157.32      194.31     12.85 o 
   6   4  12       35.23       23.72     11.40 o 
   7   4  12       17.74       30.75     12.78 o 
   8   4  12       22.56       38.43     12.53 o 
   1   5  12        7.44      -10.80     10.99 o 
   2   5  12       43.24       43.09     11.37 o 
   3   5  12      407.38      405.60     16.21 o 
   4   5  12      131.69      122.02     12.42 o 
   5   5  12      173.15      163.46     13.82 o 
   6   5  12       39.60       13.62     13.02 o 
   7   5  12        1.14       12.38     15.00 o 
   0   6  12       69.60      107.57     22.73 o 
   1   6  12        4.62       -1.01     13.50 o 
   2   6  12       63.07       92.71     17.32 o 
   3   6  12        7.23        5.91     13.64 o 
   4   6  12       10.88       25.23     13.15 o 
   5   6  12        9.10       31.07     14.98 o 
   6   6  12        0.63       17.11     20.27 o 
   1   7  12        0.64       14.78     15.50 o 
   2   7  12       20.51       37.88     14.76 o 
   3   7  12       73.17       98.70     25.11 o 
   4   7  12       57.58       91.52     18.91 o 
   5   7  12       68.44       82.68     25.68 o 
   0   8  12       12.39       94.51     47.58 o 
   1   8  12        0.44       61.86     20.08 o 
   2   8  12        4.20       54.61     17.03 o 
   1   1  13      512.49      521.25      7.12 o 
   2   1  13     3077.52     3035.43     19.06 o 
   3   1  13     1263.48     1275.28     12.56 o 
   4   1  13      126.33      159.97      7.83 o 
   5   1  13      251.52      299.55     10.92 o 
   6   1  13        0.22       -5.57      9.16 o 
   7   1  13       19.46       25.81     10.60 o 
   8   1  13       71.75       80.68     12.26 o 
   9   1  13       24.88       34.72     12.63 o 
   0   2  13     3490.65     3529.61     33.13 o 
   1   2  13       59.85       47.71      5.23 o 
   2   2  13      955.60      922.99     11.75 o 
   3   2  13       31.25       45.76      5.96 o 
   4   2  13       72.14       74.11      7.39 o 
   5   2  13      107.22      110.69     10.01 o 
   6   2  13      113.22      106.22     12.23 o 
   7   2  13       39.05       36.95     10.31 o 
   8   2  13        0.49       14.12     11.06 o 
   9   2  13        0.00       12.27     11.04 o 
   1   3  13     1043.77     1022.82     13.67 o 
   2   3  13      617.78      612.34     10.69 o 
   3   3  13       28.49       24.45      7.06 o 
   4   3  13      249.48      248.31     10.95 o 
   5   3  13      107.12      145.15     11.17 o 
   6   3  13      170.19      171.00     13.38 o 
   7   3  13       17.28       26.10     10.93 o 
   8   3  13      132.57      146.62     12.99 o 
   9   3  13        8.92       13.86     11.97 o 
   0   4  13      166.04      183.28     16.63 o 
   1   4  13      139.18      150.15     10.32 o 
   2   4  13       24.24       31.10      9.06 o 
   3   4  13       26.34       32.79     10.11 o 
   4   4  13      166.06      185.82     13.32 o 
   5   4  13       17.05       34.58     10.57 o 
   6   4  13        5.99        9.95     11.35 o 
   7   4  13        3.29       26.98     12.92 o 
   8   4  13       14.69       33.38     12.50 o 
   1   5  13      230.52      208.15     15.35 o 
   2   5  13      384.13      399.02     25.97 o 
   3   5  13        4.95        1.96     10.64 o 
   4   5  13        8.45       28.60     11.21 o 
   5   5  13      131.19      129.94     17.14 o 
   6   5  13       41.03       46.42     13.80 o 
   7   5  13       32.41       30.20     15.96 o 
   0   6  13     2064.77     1683.78     66.64 o 
   1   6  13       12.41       26.85     14.40 o 
   2   6  13      581.92      532.94     26.54 o 
   3   6  13       58.61       86.42     15.80 o 
   4   6  13       12.21       14.49     14.41 o 
   5   6  13       15.97       13.09     14.60 o 
   6   6  13       50.34       52.65     19.15 o 
   1   7  13       19.01       32.25     16.90 o 
   2   7  13        0.16       11.08     14.28 o 
   3   7  13       69.88       95.13     16.86 o 
   4   7  13       10.83       29.96     28.79 o 
   5   7  13       47.25       69.20     20.95 o 
   0   8  13       40.86       74.30     24.21 o 
   1   8  13        1.47       36.95     20.76 o 
   2   8  13       24.88       91.02     19.20 o 
   0   0  14       55.92       26.89     10.77 o 
   1   0  14     1732.44     1696.74     20.28 o 
   2   0  14       48.26       69.07      9.74 o 
   3   0  14     1181.80     1248.43     21.20 o 
   4   0  14      232.18      228.56     11.17 o 
   5   0  14      204.19      206.54     15.73 o 
   6   0  14       82.83       75.31     16.45 o 
   7   0  14       57.68       28.77     25.08 o 
   8   0  14        2.24       -9.31     13.60 o 
   9   0  14       20.32       29.59     16.17 o 
   1   1  14      152.38      160.99      5.37 o 
   2   1  14       53.72       51.35      4.76 o 
   3   1  14      192.55      204.43      7.10 o 
   4   1  14       18.03       20.19      5.93 o 
   5   1  14        9.98       12.68      8.86 o 
   6   1  14      107.43      101.72     10.98 o 
   7   1  14       32.47       30.61     10.58 o 
   8   1  14       53.54       46.26     11.47 o 
   9   1  14       18.03       17.68     15.27 o 
   0   2  14     3686.59     3801.14     32.39 o 
   1   2  14        5.25       -4.69      4.63 o 
   2   2  14     1183.58     1222.36     13.35 o 
   3   2  14       57.02       71.13      6.26 o 
   4   2  14        9.02        5.51      6.45 o 
   5   2  14       96.41      101.82     11.09 o 
   6   2  14       12.94       16.45     10.86 o 
   7   2  14       28.72       26.64     10.59 o 
   8   2  14        0.01        9.53     10.77 o 
   9   2  14        3.96       12.10     10.57 o 
   1   3  14       16.75       26.34      6.48 o 
   2   3  14      293.06      304.63      9.12 o 
   3   3  14      444.91      448.20     11.00 o 
   4   3  14        0.00        2.55      7.64 o 
   5   3  14      279.32      299.29     13.30 o 
   6   3  14       46.56       48.33     10.78 o 
   7   3  14       33.09       27.21     10.46 o 
   8   3  14        4.59       17.40     10.99 o 
   9   3  14       12.02        9.32     13.14 o 
   0   4  14       95.31      107.49     19.38 o 
   1   4  14       45.35       40.13      8.94 o 
   2   4  14      345.02      347.86     14.79 o 
   3   4  14      316.59      334.65     14.33 o 
   4   4  14      401.37      389.60     15.97 o 
   5   4  14      231.00      221.48     13.79 o 
   6   4  14        1.26       -7.05     11.10 o 
   7   4  14      116.64       90.84     14.12 o 
   8   4  14      130.98      109.70     15.18 o 
   1   5  14      267.95      296.31     17.11 o 
   2   5  14       23.45       13.20     12.49 o 
   3   5  14        3.21       21.65     10.49 o 
   4   5  14       55.72       56.75     11.92 o 
   5   5  14        5.47       18.44     11.82 o 
   6   5  14        0.91        6.47     13.00 o 
   7   5  14       24.15       29.83     17.91 o 
   0   6  14      918.88      890.48     35.09 o 
   1   6  14       16.03       17.92     14.39 o 
   2   6  14      201.21      229.75     20.35 o 
   3   6  14       31.48       64.19     14.85 o 
   4   6  14       11.99       27.43     12.91 o 
   5   6  14       14.98       20.25     13.14 o 
   6   6  14        0.60       -6.42     15.90 o 
   1   7  14        1.97        6.49     16.55 o 
   2   7  14        3.21       22.89     14.27 o 
   3   7  14       22.61       59.16     15.57 o 
   4   7  14        0.95       35.57     17.42 o 
   5   7  14       19.64       53.64     30.26 o 
   0   8  14       58.46      107.42     41.16 o 
   1   8  14        6.52       11.89     16.27 o 
   2   8  14        9.06       42.56     17.40 o 
   1   1  15      387.69      398.14      6.96 o 
   2   1  15       25.84       42.33      5.08 o 
   3   1  15      181.05      233.41      7.22 o 
   4   1  15      167.77      177.26      8.38 o 
   5   1  15      159.90      148.14     10.84 o 
   6   1  15       72.21       80.81     11.14 o 
   7   1  15       43.23       33.87     10.68 o 
   8   1  15        1.38        8.12     10.43 o 
   9   1  15        9.19       39.77     12.39 o 
   0   2  15     2887.74     3051.16     26.47 o 
   1   2  15       20.85       17.73      5.28 o 
   2   2  15      522.16      492.88      9.62 o 
   3   2  15      285.86      258.46      8.28 o 
   4   2  15        0.87       -4.12      7.12 o 
   5   2  15        4.90       -1.36      8.94 o 
   6   2  15        7.68        0.88     10.65 o 
   7   2  15        3.32       -2.35     10.36 o 
   8   2  15       25.61       18.28     10.90 o 
   9   2  15        0.01        0.71     10.64 o 
   1   3  15      211.50      252.48      8.13 o 
   2   3  15     1023.36      966.60     13.21 o 
   3   3  15      923.14      843.08     15.35 o 
   4   3  15      224.86      247.43     11.21 o 
   5   3  15      213.50      247.74     13.68 o 
   6   3  15      488.85      474.81     16.70 o 
   7   3  15        6.93       22.54     10.93 o 
   8   3  15        7.70       16.81     12.60 o 
   0   4  15       18.02       14.35     13.20 o 
   1   4  15       74.18       57.49      9.44 o 
   2   4  15      456.89      471.88     13.71 o 
   3   4  15      211.36      228.46     12.95 o 
   4   4  15      368.92      347.75     15.49 o 
   5   4  15       68.42       59.88     13.56 o 
   6   4  15        3.85        2.49     12.72 o 
   7   4  15       41.36       23.65     13.77 o 
   8   4  15        0.94      -12.97     13.14 o 
   1   5  15     2945.21     2517.15     40.47 o 
   2   5  15      108.60      107.19     13.42 o 
   3   5  15     1248.69     1074.35     20.33 o 
   4   5  15      132.79      133.77     12.99 o 
   5   5  15      137.22      133.10     15.85 o 
   6   5  15       59.98       53.62     21.87 o 
   7   5  15        0.01       15.62     14.19 o 
   0   6  15      294.38      365.45     40.50 o 
   1   6  15      153.77      169.24     19.74 o 
   2   6  15        0.04       14.60     15.12 o 
   3   6  15      224.56      247.98     17.56 o 
   4   6  15      247.97      284.81     29.45 o 
   5   6  15        0.00       20.40     14.80 o 
   6   6  15       38.19       24.89     14.69 o 
   1   7  15       11.97       15.13     14.43 o 
   2   7  15        0.96        9.54     14.47 o 
   3   7  15        7.56       53.51     16.28 o 
   4   7  15        4.59       21.68     31.95 o 
   0   8  15        4.81       10.58     29.20 o 
   1   8  15        0.35       27.46     17.55 o 
   0   0  16      876.83      888.72     24.57 o 
   1   0  16      374.98      317.57     10.87 o 
   2   0  16      125.37      113.33      9.60 o 
   3   0  16       41.38       86.24     10.81 o 
   4   0  16       11.82       22.74     10.28 o 
   5   0  16      135.90      141.52     16.81 o 
   6   0  16        2.79       -6.75     14.15 o 
   7   0  16       27.87       17.09     14.80 o 
   8   0  16        0.53       -8.89     14.28 o 
   9   0  16        1.67       29.02     15.95 o 
   1   1  16     2245.91     2468.38     16.33 o 
   2   1  16      586.00      545.59      9.40 o 
   3   1  16      156.11      196.31      7.49 o 
   4   1  16       33.15       37.68      7.91 o 
   5   1  16        7.87       -0.68      8.53 o 
   6   1  16       67.07       66.38     10.40 o 
   7   1  16       24.40       19.88     10.53 o 
   8   1  16       11.15        9.87     10.82 o 
   9   1  16        1.74        5.86     11.37 o 
   0   2  16     2983.03     3297.55     30.29 o 
   1   2  16      634.52      741.02     10.59 o 
   2   2  16      680.29      712.36     11.01 o 
   3   2  16      847.59      778.18     12.10 o 
   4   2  16       92.98      103.26      9.03 o 
   5   2  16       35.03       30.63     10.25 o 
   6   2  16       33.03       22.34     10.93 o 
   7   2  16        0.81       11.99     10.43 o 
   8   2  16        0.25        3.18     10.48 o 
   9   2  16        6.59       11.74     10.97 o 
   1   3  16       62.81       73.32      6.53 o 
   2   3  16        1.03        4.72      6.13 o 
   3   3  16      477.05      433.23     11.59 o 
   4   3  16      102.52      117.97     10.15 o 
   5   3  16      334.20      353.20     15.18 o 
   6   3  16       42.98       29.84     10.73 o 
   7   3  16        7.24        8.82     12.26 o 
   8   3  16        9.20       29.60     12.90 o 
   0   4  16      316.46      264.88     21.71 o 
   1   4  16       37.40       22.66      9.82 o 
   2   4  16       99.11      113.38     10.90 o 
   3   4  16       72.20       65.08     11.09 o 
   4   4  16        3.85        7.03     11.67 o 
   5   4  16        4.54      -18.50     12.35 o 
   6   4  16        0.09        5.32     12.76 o 
   7   4  16        0.09        6.53     13.16 o 
   8   4  16       16.93       32.36     13.88 o 
   1   5  16      621.95      598.26     19.05 o 
   2   5  16      268.70      262.02     15.64 o 
   3   5  16        3.41       25.70     11.78 o 
   4   5  16        2.60       16.64     11.57 o 
   5   5  16       30.25       32.55     13.66 o 
   6   5  16       13.81       18.07     16.52 o 
   7   5  16       43.67       24.31     18.71 o 
   0   6  16       80.88      133.39     23.56 o 
   1   6  16       38.43       42.76     14.43 o 
   2   6  16       59.53       60.67     16.89 o 
   3   6  16       28.08       44.05     13.44 o 
   4   6  16        5.92       33.42     14.43 o 
   5   6  16        0.01       37.86     16.21 o 
   6   6  16        4.43       -8.19     16.34 o 
   1   7  16        4.67       13.66     14.08 o 
   2   7  16        3.93       13.68     13.87 o 
   3   7  16        6.15       50.76     15.45 o 
   4   7  16        1.24       25.04     18.25 o 
   0   8  16       12.68       54.45     24.11 o 
   1   8  16        1.91        1.43     16.74 o 
   1   1  17     1935.17     2034.05     14.82 o 
   2   1  17       39.27       23.42      5.71 o 
   3   1  17       46.05       45.75      5.78 o 
   4   1  17       17.20        3.69      7.40 o 
   5   1  17        0.75      -12.34      8.23 o 
   6   1  17       48.04       59.42     11.19 o 
   7   1  17       20.01       12.00     10.20 o 
   8   1  17       30.80       35.39     11.45 o 
   9   1  17       13.76       14.76     11.50 o 
   0   2  17     3229.79     3253.75     32.02 o 
   1   2  17      320.11      320.73      8.62 o 
   2   2  17     1065.99     1104.72     13.19 o 
   3   2  17      318.72      357.92     10.29 o 
   4   2  17      134.43      136.73     10.87 o 
   5   2  17        8.13        2.07      9.41 o 
   6   2  17       50.07       53.80     11.72 o 
   7   2  17        0.62       -6.92     10.11 o 
   8   2  17        3.76        6.25     10.25 o 
   9   2  17        0.02       14.52     11.38 o 
   1   3  17      119.73      157.32      9.11 o 
   2   3  17      708.40      711.73     12.09 o 
   3   3  17       49.85       48.03      8.24 o 
   4   3  17       69.50       59.28      9.57 o 
   5   3  17        0.02        4.72     10.15 o 
   6   3  17       88.15      104.42     13.64 o 
   7   3  17        2.17       -1.02     11.47 o 
   8   3  17       41.20       64.72     13.65 o 
   0   4  17      534.61      506.05     21.02 o 
   1   4  17        9.24        1.03      9.53 o 
   2   4  17      350.34      357.85     14.20 o 
   3   4  17        0.20       10.57     10.80 o 
   4   4  17      160.73      161.28     14.00 o 
   5   4  17        3.13       -0.49     12.08 o 
   6   4  17       81.15       81.50     14.80 o 
   7   4  17       16.76       18.86     13.23 o 
   8   4  17       18.95       28.49     13.83 o 
   1   5  17        9.03        4.42     12.49 o 
   2   5  17      372.11      387.22     21.57 o 
   3   5  17       23.29       19.32     11.78 o 
   4   5  17       62.29       57.03     12.84 o 
   5   5  17       27.94       20.14     13.02 o 
   6   5  17        7.45       30.95     13.82 o 
   7   5  17        6.91        3.00     13.36 o 
   0   6  17      157.67      171.87     24.62 o 
   1   6  17       16.75       40.03     13.05 o 
   2   6  17      257.34      252.76     27.90 o 
   3   6  17       45.08       75.83     14.07 o 
   4   6  17      117.92      104.76     17.17 o 
   5   6  17        4.72       27.15     17.95 o 
   6   6  17        2.79       21.93     15.97 o 
   1   7  17       23.08       33.49     15.63 o 
   2   7  17      139.84      160.32     32.72 o 
   3   7  17       11.55       51.77     15.24 o 
   4   7  17        7.04       28.47     17.19 o 
   0   8  17        2.75       31.31     35.82 o 
   0   0  18      457.35      459.36     15.96 o 
   1   0  18      146.00      181.03      9.27 o 
   2   0  18       26.73       37.54      8.72 o 
   3   0  18       67.75       87.72     11.74 o 
   4   0  18        3.93       -1.50     10.41 o 
   5   0  18       86.23       66.85     19.41 o 
   6   0  18       24.48       13.34     16.04 o 
   7   0  18        0.05        4.27     14.71 o 
   8   0  18       15.51       40.66     17.18 o 
   9   0  18        8.89       16.39     19.36 o 
   1   1  18     5373.93     5775.12     29.47 o 
   2   1  18        0.01       -4.18      5.41 o 
   3   1  18       31.84       13.68      6.59 o 
   4   1  18        0.30       -9.44      7.34 o 
   5   1  18       86.25      101.12     10.22 o 
   6   1  18       12.76       -6.67     10.15 o 
   7   1  18       15.62       18.45     10.34 o 
   8   1  18        7.05       10.35     10.56 o 
   9   1  18        7.73       38.61     12.61 o 
   0   2  18     3218.60     3484.36     32.61 o 
   1   2  18       80.86      107.20      7.41 o 
   2   2  18      309.70      355.41      9.10 o 
   3   2  18       66.93       55.35      8.09 o 
   4   2  18       20.68       21.05      8.97 o 
   5   2  18      375.53      356.04     19.68 o 
   6   2  18       22.42       15.82     10.38 o 
   7   2  18       15.12       24.00     10.70 o 
   8   2  18       31.36       31.31     11.87 o 
   9   2  18        7.30       21.68     11.58 o 
   1   3  18       11.86       22.87      6.38 o 
   2   3  18      367.88      375.45     11.34 o 
   3   3  18      470.04      452.72     17.24 o 
   4   3  18      238.17      282.68     15.66 o 
   5   3  18      177.85      156.34     14.35 o 
   6   3  18       10.47        6.06     11.65 o 
   7   3  18        0.02       -1.98     12.13 o 
   8   3  18        8.23       26.80     12.18 o 
   0   4  18       31.38       27.27     13.88 o 
   1   4  18      186.42      216.13     14.34 o 
   2   4  18      131.18      150.46     11.74 o 
   3   4  18      175.82      164.53     13.49 o 
   4   4  18       90.82       98.48     14.51 o 
   5   4  18       36.35       49.62     13.06 o 
   6   4  18       11.52       14.67     12.76 o 
   7   4  18       13.30       17.65     13.90 o 
   8   4  18       15.53       13.48     14.09 o 
   1   5  18       81.88      104.60     14.86 o 
   2   5  18      474.64      442.67     25.65 o 
   3   5  18       67.59       88.47     13.06 o 
   4   5  18        8.50       19.29     11.50 o 
   5   5  18       60.92       46.25     15.29 o 
   6   5  18       52.43       61.58     15.29 o 
   7   5  18        5.60      -20.30     13.53 o 
   0   6  18       12.14       27.04     17.53 o 
   1   6  18        6.59        7.88     12.67 o 
   2   6  18       11.33       16.93     15.32 o 
   3   6  18        6.14       39.72     14.39 o 
   4   6  18        6.34       34.54     15.42 o 
   5   6  18        0.66       34.03     16.65 o 
   6   6  18        0.70        7.28     18.10 o 
   1   7  18       91.97       99.92     16.54 o 
   2   7  18       38.51       79.81     17.75 o 
   3   7  18        3.72       26.16     16.08 o 
   4   7  18       11.05       12.09     18.47 o 
   1   1  19      190.29      264.46      9.19 o 
   2   1  19       63.43       76.32      6.78 o 
   3   1  19        3.21        2.41      6.90 o 
   4   1  19       22.25       20.72      8.15 o 
   5   1  19       15.64        6.32      9.86 o 
   6   1  19        0.00      -10.01     10.06 o 
   7   1  19        1.87       12.43     10.91 o 
   8   1  19        1.50        4.28     11.46 o 
   9   1  19        0.00       28.10     12.75 o 
   0   2  19      974.62      962.45     15.68 o 
   1   2  19        8.02       13.78      5.08 o 
   2   2  19      297.73      337.31     10.88 o 
   3   2  19        6.16        2.39      7.20 o 
   4   2  19       25.44       16.94      9.21 o 
   5   2  19       42.22       53.63     11.04 o 
   6   2  19        0.74        0.72      9.98 o 
   7   2  19       40.15       54.05     11.54 o 
   8   2  19        1.53       10.36     10.59 o 
   1   3  19      216.26      243.51     10.15 o 
   2   3  19       91.14      100.61      9.14 o 
   3   3  19      190.51      207.76     12.73 o 
   4   3  19      223.20      225.79     14.57 o 
   5   3  19        1.87        1.03     10.99 o 
   6   3  19       38.70       49.74     12.44 o 
   7   3  19       24.60       15.06     12.50 o 
   8   3  19        1.26        6.96     12.08 o 
   0   4  19       17.64       18.86     14.55 o 
   1   4  19        1.46       -5.02     10.52 o 
   2   4  19      115.52      136.14     12.65 o 
   3   4  19       78.98       69.44     13.32 o 
   4   4  19      183.17      231.05     16.75 o 
   5   4  19       66.86       76.80     13.50 o 
   6   4  19        2.19       19.08     13.20 o 
   7   4  19        3.17       21.39     14.04 o 
   8   4  19        0.46        2.97     14.35 o 
   1   5  19     1545.86     1443.23     26.81 o 
   2   5  19       63.24       72.85     12.73 o 
   3   5  19      248.28      255.37     18.37 o 
   4   5  19        6.64        2.72     13.85 o 
   5   5  19        1.24        4.54     12.87 o 
   6   5  19        0.05       -5.03     12.41 o 
   7   5  19        0.93       12.47     13.92 o 
   0   6  19       38.48       71.08     18.80 o 
   1   6  19       97.98      115.86     14.45 o 
   2   6  19       15.78       46.49     16.31 o 
   3   6  19       99.31       94.20     16.35 o 
   4   6  19        4.20       23.92     15.61 o 
   5   6  19       10.19       31.82     16.57 o 
   6   6  19       17.21       10.92     16.83 o 
   1   7  19        8.69       25.16     14.29 o 
   2   7  19        3.46       48.69     17.20 o 
   3   7  19        1.07       49.46     19.22 o 
   4   7  19        4.47       42.30     19.56 o 
   0   0  20     2917.62     3029.68     39.07 o 
   1   0  20      116.79      150.07      9.64 o 
   2   0  20      730.47      708.48     18.70 o 
   3   0  20       10.31       -1.96      9.30 o 
   4   0  20      242.15      245.39     26.98 o 
   5   0  20        7.92        8.43     15.73 o 
   6   0  20      267.00      249.59     21.04 o 
   7   0  20      119.08       95.64     17.59 o 
   8   0  20       50.21       79.28     26.47 o 
   9   0  20       26.97       41.87     18.06 o 
   1   1  20       13.73       16.89      4.74 o 
   2   1  20       26.25       41.44      6.34 o 
   3   1  20       19.75        4.56      7.06 o 
   4   1  20       98.18       97.60      9.42 o 
   5   1  20        0.67      -14.20      9.46 o 
   6   1  20       21.39       11.46     10.13 o 
   7   1  20       10.20       10.76     10.54 o 
   8   1  20        9.07       18.60     11.62 o 
   9   1  20        5.92        9.80     14.24 o 
   0   2  20        0.08       12.17      7.09 o 
   1   2  20       55.52       68.93      6.95 o 
   2   2  20       70.02      110.78      7.41 o 
   3   2  20       70.14       63.32      9.67 o 
   4   2  20       55.17       35.65      9.88 o 
   5   2  20        1.09      -15.47     10.31 o 
   6   2  20        5.57       -0.06     10.42 o 
   7   2  20        0.00       -1.16     10.09 o 
   8   2  20       18.45       22.46     11.28 o 
   1   3  20      512.63      516.16     11.95 o 
   2   3  20      134.75      149.09      9.81 o 
   3   3  20      445.50      407.54     14.65 o 
   4   3  20        9.57       12.62     11.13 o 
   5   3  20      317.17      322.34     18.74 o 
   6   3  20      113.75      145.73     14.58 o 
   7   3  20       72.12       64.82     13.87 o 
   8   3  20       13.37       32.20     13.63 o 
   0   4  20      104.19      111.94     17.28 o 
   1   4  20      910.41      821.96     19.76 o 
   2   4  20      751.58      713.26     18.14 o 
   3   4  20     1545.28     1360.11     24.77 o 
   4   4  20      987.95      881.84     23.64 o 
   5   4  20       34.33       24.80     12.87 o 
   6   4  20       44.65       37.78     14.08 o 
   7   4  20        0.17       -0.36     13.03 o 
   1   5  20      108.76      124.45     13.88 o 
   2   5  20       17.65       17.59     11.79 o 
   3   5  20        0.06       10.18     13.22 o 
   4   5  20       15.64       25.08     18.61 o 
   5   5  20        0.16        4.88     12.66 o 
   6   5  20        1.61      -10.14     12.61 o 
   7   5  20       15.22        6.96     21.64 o 
   0   6  20      679.77      623.24     53.89 o 
   1   6  20        2.58        7.74     11.83 o 
   2   6  20      379.38      339.72     19.44 o 
   3   6  20        0.41       38.45     14.63 o 
   4   6  20       71.75       89.53     17.77 o 
   5   6  20       37.70       65.45     17.54 o 
   1   7  20        1.34       21.61     15.04 o 
   2   7  20       56.19       56.15     19.68 o 
   3   7  20       25.55       62.22     33.70 o 
   4   7  20        0.70       35.20     29.56 o 
   1   1  21     1136.66     1194.20     12.31 o 
   2   1  21      953.76      945.34     12.11 o 
   3   1  21        6.61        0.51      7.04 o 
   4   1  21      287.06      300.54     16.09 o 
   5   1  21        7.19        8.47      9.98 o 
   6   1  21       38.44       28.64     10.61 o 
   7   1  21        7.89        8.66     10.08 o 
   8   1  21        6.76       22.19     12.13 o 
   9   1  21        1.89       16.58     13.07 o 
   0   2  21        1.54       -8.99      6.91 o 
   1   2  21       28.30       31.66      6.71 o 
   2   2  21      176.54      175.88      9.31 o 
   3   2  21        5.18        0.88      8.55 o 
   4   2  21       30.33       25.57      9.95 o 
   5   2  21       93.63      119.90     12.48 o 
   6   2  21       24.90       44.98     10.91 o 
   7   2  21       69.22       89.85     12.53 o 
   8   2  21       23.62       20.55     11.47 o 
   1   3  21      400.07      427.02     18.91 o 
   2   3  21      112.65      110.15      9.44 o 
   3   3  21        8.47        5.00     10.59 o 
   4   3  21      228.82      231.55     15.15 o 
   5   3  21        1.70        6.89     11.29 o 
   6   3  21      512.71      493.88     23.86 o 
   7   3  21        0.28       13.10     12.83 o 
   8   3  21       88.89       77.89     14.80 o 
   0   4  21      342.43      368.62     22.63 o 
   1   4  21      319.34      332.70     16.77 o 
   2   4  21       47.20       55.44     11.78 o 
   3   4  21      254.86      284.12     20.82 o 
   4   4  21       16.75       24.40     12.98 o 
   5   4  21       42.50       52.33     14.09 o 
   6   4  21        5.15       17.50     13.69 o 
   7   4  21       27.07       31.07     13.08 o 
   1   5  21      254.61      249.47     15.91 o 
   2   5  21       33.53       29.45     12.13 o 
   3   5  21        0.23        2.13     13.38 o 
   4   5  21        0.15       -0.47     13.30 o 
   5   5  21       52.12       54.05     15.69 o 
   6   5  21       37.90       28.73     14.31 o 
   0   6  21      399.76      447.16     27.78 o 
   1   6  21        6.74        3.45     11.90 o 
   2   6  21      183.67      179.56     18.80 o 
   3   6  21        0.43        5.06     16.23 o 
   4   6  21       48.38       50.00     21.00 o 
   5   6  21       11.27       11.79     15.61 o 
   1   7  21       33.42       48.08     16.11 o 
   2   7  21       36.15       40.15     22.65 o 
   3   7  21       92.60      126.92     23.49 o 
   0   0  22     1720.37     1625.68     37.96 o 
   1   0  22     1015.00      982.99     17.37 o 
   2   0  22      450.82      492.80     17.32 o 
   3   0  22     1683.43     1688.17     29.87 o 
   4   0  22       37.79       54.00     14.19 o 
   5   0  22      201.78      191.26     18.74 o 
   6   0  22        0.00        4.06     14.39 o 
   7   0  22       12.91       11.18     15.26 o 
   8   0  22        5.18       35.38     17.77 o 
   9   0  22       64.91      102.22     33.39 o 
   1   1  22      121.09      178.81      6.96 o 
   2   1  22       24.55       48.83      6.89 o 
   3   1  22      286.01      319.32     12.00 o 
   4   1  22        0.96        5.05      9.02 o 
   5   1  22       41.46       28.26     10.87 o 
   6   1  22       17.04        3.90     10.12 o 
   7   1  22        0.08        5.56     10.64 o 
   8   1  22        4.48       15.49     11.69 o 
   0   2  22      204.24      244.95     15.30 o 
   1   2  22      196.19      191.28     13.50 o 
   2   2  22        8.52       15.59      7.18 o 
   3   2  22        6.01        8.34      9.12 o 
   4   2  22      160.21      175.45     12.45 o 
   5   2  22      459.57      453.71     16.78 o 
   6   2  22       66.03       82.65     11.43 o 
   7   2  22      165.04      181.25     14.18 o 
   8   2  22        7.00        6.09     10.87 o 
   1   3  22        0.02        1.15      8.80 o 
   2   3  22       80.56       88.38     10.26 o 
   3   3  22       43.23       50.07     12.38 o 
   4   3  22       77.19       79.25     12.69 o 
   5   3  22       85.31       80.88     13.41 o 
   6   3  22       36.47       47.46     13.19 o 
   7   3  22        0.11        3.62     12.11 o 
   8   3  22       37.17       65.20     14.41 o 
   0   4  22      585.32      547.82     45.90 o 
   1   4  22       73.39       69.76     12.57 o 
   2   4  22      232.18      243.52     16.45 o 
   3   4  22      214.15      204.24     19.62 o 
   4   4  22        2.88        3.36     12.23 o 
   5   4  22       49.17       59.56     14.18 o 
   6   4  22        5.75       15.01     13.53 o 
   7   4  22        2.60        7.24     13.99 o 
   1   5  22        8.91       13.85     11.33 o 
   2   5  22        2.10       -9.36     12.07 o 
   3   5  22      206.33      192.77     19.81 o 
   4   5  22       12.41       -6.21     17.27 o 
   5   5  22       63.67       70.27     16.17 o 
   6   5  22       15.48       24.39     13.71 o 
   0   6  22      165.55      203.02     22.41 o 
   1   6  22        1.54       13.10     12.27 o 
   2   6  22       36.39       40.79     15.45 o 
   3   6  22        5.57       17.02     16.55 o 
   4   6  22        5.23       34.75     21.14 o 
   5   6  22        8.80       23.91     15.89 o 
   1   7  22       44.06       47.97     16.42 o 
   2   7  22       20.12       26.76     21.90 o 
   3   7  22      116.75      136.20     34.94 o 
   1   1  23       72.51       94.71      6.59 o 
   2   1  23       41.07       62.30      7.48 o 
   3   1  23        7.28        3.61      8.58 o 
   4   1  23      138.60      147.50     12.64 o 
   5   1  23       93.84       91.79     12.07 o 
   6   1  23      158.22      122.31     12.56 o 
   7   1  23      202.82      204.12     14.67 o 
   8   1  23       78.08       82.39     14.06 o 
   0   2  23      158.61      202.81     13.42 o 
   1   2  23      154.55      161.74      9.77 o 
   2   2  23       85.27      115.63      9.51 o 
   3   2  23        5.25        2.14      9.20 o 
   4   2  23      603.66      543.22     15.50 o 
   5   2  23      278.34      310.02     16.62 o 
   6   2  23      234.38      235.70     14.49 o 
   7   2  23      175.27      174.45     13.95 o 
   8   2  23       19.53       26.24     11.52 o 
   1   3  23       42.67       38.24     10.42 o 
   2   3  23      157.94      166.70     11.67 o 
   3   3  23      295.57      291.32     16.18 o 
   4   3  23       60.07       49.96     12.42 o 
   5   3  23       90.23       98.47     13.63 o 
   6   3  23        0.00       -4.10     12.05 o 
   7   3  23       44.06       41.07     13.12 o 
   8   3  23        3.47        9.69     11.99 o 
   0   4  23      366.11      400.15     28.87 o 
   1   4  23       37.28       49.59     12.61 o 
   2   4  23      351.22      334.64     18.17 o 
   3   4  23       50.78       43.60     15.43 o 
   4   4  23      137.77      160.90     15.38 o 
   5   4  23        0.59        9.25     12.70 o 
   6   4  23       35.25       18.56     13.26 o 
   7   4  23        0.01       -2.95     13.76 o 
   1   5  23       19.48       21.39     11.67 o 
   2   5  23      167.85      183.06     16.54 o 
   3   5  23       32.84       29.60     16.06 o 
   4   5  23       34.58       35.73     14.80 o 
   5   5  23        7.01        6.64     15.15 o 
   6   5  23        3.22        0.20     14.16 o 
   0   6  23      238.92      244.26     24.19 o 
   1   6  23       30.10       54.12     17.00 o 
   2   6  23        3.94       13.50     14.75 o 
   3   6  23       29.63       33.99     18.43 o 
   4   6  23      107.49      144.06     18.52 o 
   5   6  23        0.88       41.37     19.72 o 
   1   7  23      167.57      173.63     19.18 o 
   2   7  23        0.68        7.30     26.56 o 
   3   7  23        6.02       56.87     23.99 o 
   0   0  24        7.61        6.53     10.32 o 
   1   0  24     1520.48     1392.67     19.47 o 
   2   0  24       64.83       76.95     12.54 o 
   3   0  24     1448.53     1436.29     36.97 o 
   4   0  24       53.32       63.60     14.90 o 
   5   0  24       20.75       16.46     15.44 o 
   6   0  24        9.08       16.06     14.79 o 
   7   0  24        6.82        8.28     14.83 o 
   8   0  24       40.89       69.21     20.87 o 
   1   1  24       12.21       25.40      6.56 o 
   2   1  24        0.70       -0.08      6.58 o 
   3   1  24      110.60      113.52     11.11 o 
   4   1  24       48.17       53.09     10.38 o 
   5   1  24      231.76      229.81     14.77 o 
   6   1  24       15.11       33.77     11.03 o 
   7   1  24       34.48       27.93     11.53 o 
   8   1  24        5.79       27.55     13.28 o 
   0   2  24        1.05        1.42      9.49 o 
   1   2  24      108.80       97.73      8.54 o 
   2   2  24       42.28       44.69      8.81 o 
   3   2  24       25.03       28.17      9.41 o 
   4   2  24       92.58       89.21     11.38 o 
   5   2  24      292.69      265.18     15.21 o 
   6   2  24       33.98       37.28     11.30 o 
   7   2  24      382.10      337.84     22.19 o 
   8   2  24       18.59       14.05     10.92 o 
   1   3  24       34.04       66.67     11.17 o 
   2   3  24      241.64      247.60     14.88 o 
   3   3  24       35.49       34.24     11.53 o 
   4   3  24       34.54       21.15     12.07 o 
   5   3  24        0.25       -7.94     11.27 o 
   6   3  24        5.12       24.60     12.62 o 
   7   3  24       12.67       11.41     12.47 o 
   8   3  24        0.89        8.13     14.56 o 
   0   4  24       44.83       44.04     16.66 o 
   1   4  24        9.88       -5.76     11.73 o 
   2   4  24       47.47       37.42     14.13 o 
   3   4  24       63.17       35.35     15.66 o 
   4   4  24      293.21      287.20     18.01 o 
   5   4  24       61.46       55.17     13.77 o 
   6   4  24       59.57       64.35     14.16 o 
   7   4  24       28.70       26.55     18.92 o 
   1   5  24      119.00      144.25     14.42 o 
   2   5  24       16.43       21.24     13.28 o 
   3   5  24        4.60       19.31     15.85 o 
   4   5  24       47.05       60.90     17.01 o 
   5   5  24        4.51       21.33     22.81 o 
   6   5  24        6.19       20.00     16.04 o 
   0   6  24       23.18       57.36     24.42 o 
   1   6  24        1.20       26.56     12.78 o 
   2   6  24        0.57       19.26     15.26 o 
   3   6  24        4.72        8.17     16.36 o 
   4   6  24        9.38       37.65     18.47 o 
   5   6  24        2.31       40.88     19.84 o 
   1   7  24       14.79       24.35     17.05 o 
   2   7  24       12.02       22.12     26.34 o 
   1   1  25      129.92      153.41      9.17 o 
   2   1  25      411.85      398.75     12.37 o 
   3   1  25      330.32      350.95     14.77 o 
   4   1  25      353.82      361.79     15.04 o 
   5   1  25      256.14      238.10     14.21 o 
   6   1  25      166.34      146.51     13.20 o 
   7   1  25       26.84       28.38     11.85 o 
   8   1  25       95.63      114.76     14.84 o 
   0   2  25      202.17      192.95     20.29 o 
   1   2  25        8.48       10.27      7.36 o 
   2   2  25      104.32      127.24     10.42 o 
   3   2  25        2.46        3.26      9.00 o 
   4   2  25      619.72      556.41     16.89 o 
   5   2  25      115.82       84.29     11.44 o 
   6   2  25       79.73       77.68     11.95 o 
   7   2  25       51.08       71.08     12.95 o 
   8   2  25       16.98       35.41     12.30 o 
   1   3  25      106.62      138.15     14.41 o 
   2   3  25      353.30      390.38     21.59 o 
   3   3  25      326.74      322.42     17.22 o 
   4   3  25       72.46      105.65     13.36 o 
   5   3  25      268.59      280.37     16.70 o 
   6   3  25       22.79       34.34     13.07 o 
   7   3  25        2.52        8.25     12.47 o 
   0   4  25       22.30       25.57     16.20 o 
   1   4  25        0.00        4.94     13.35 o 
   2   4  25        3.93       -9.80     12.40 o 
   3   4  25       16.38        7.90     14.91 o 
   4   4  25       27.66       35.11     14.27 o 
   5   4  25       30.44       25.60     13.35 o 
   6   4  25        0.36        6.42     13.56 o 
   7   4  25        0.00       -0.15     15.49 o 
   1   5  25        4.85       -3.37     12.33 o 
   2   5  25       39.32       41.99     16.37 o 
   3   5  25        6.92       26.92     15.84 o 
   4   5  25      103.67      111.84     17.06 o 
   5   5  25       16.57       25.69     21.79 o 
   6   5  25       58.34       62.11     17.17 o 
   0   6  25       42.90       56.43     19.52 o 
   1   6  25       25.43       26.77     14.36 o 
   2   6  25        0.42       24.19     17.12 o 
   3   6  25       11.01        6.52     16.99 o 
   4   6  25       36.94       35.83     18.76 o 
   1   7  25        5.53        7.39     16.65 o 
   2   7  25        0.13       25.29     30.50 o 
   0   0  26     1069.57     1044.39     25.28 o 
   1   0  26        0.62       16.99     10.82 o 
   2   0  26      315.09      344.89     24.63 o 
   3   0  26        3.02        8.67     15.92 o 
   4   0  26      155.25      195.29     22.00 o 
   5   0  26        4.11       -1.20     15.65 o 
   6   0  26      318.99      266.69     31.79 o 
   7   0  26        1.40       26.15     16.42 o 
   8   0  26       83.04       58.40     17.85 o 
   1   1  26        0.33       -4.26      7.27 o 
   2   1  26      219.83      268.80     12.28 o 
   3   1  26      262.84      308.33     14.44 o 
   4   1  26       19.54       26.75     10.35 o 
   5   1  26      185.56      166.89     13.18 o 
   6   1  26        4.70       10.85     10.39 o 
   7   1  26       16.98       24.74     12.38 o 
   8   1  26        0.03       16.55     12.30 o 
   0   2  26       28.86       14.43     10.95 o 
   1   2  26       76.85       73.17      9.93 o 
   2   2  26       25.94       30.53      9.00 o 
   3   2  26       78.46       90.52     11.09 o 
   4   2  26      101.20      123.24     12.23 o 
   5   2  26        2.72       24.53     10.40 o 
   6   2  26       29.47       33.57     11.06 o 
   7   2  26        0.38       12.45     10.99 o 
   8   2  26       84.87       90.65     13.64 o 
   1   3  26        0.05      -16.93     11.29 o 
   2   3  26      144.26      131.89     15.29 o 
   3   3  26      585.77      525.36     18.42 o 
   4   3  26      298.74      304.48     17.30 o 
   5   3  26      323.30      351.40     17.48 o 
   6   3  26      246.77      263.45     17.69 o 
   7   3  26        5.33        0.33     13.01 o 
   0   4  26       24.74        9.57     15.85 o 
   1   4  26        0.02       -7.73     12.11 o 
   2   4  26        2.69      -13.65     12.58 o 
   3   4  26       20.16       21.31     13.66 o 
   4   4  26        1.85       12.29     14.08 o 
   5   4  26      123.07      125.17     16.25 o 
   6   4  26       21.79       39.01     14.10 o 
   7   4  26       43.34       31.66     15.21 o 
   1   5  26       90.12       82.75     14.76 o 
   2   5  26      202.20      177.74     20.51 o 
   3   5  26       12.77        0.85     15.88 o 
   4   5  26        3.43      -12.80     15.37 o 
   5   5  26       52.37       43.22     16.04 o 
   6   5  26       25.46       22.28     18.23 o 
   0   6  26       15.22       30.50     22.24 o 
   1   6  26        3.28       13.25     14.34 o 
   2   6  26        0.09       47.66     20.15 o 
   3   6  26       39.09       59.39     18.98 o 
   4   6  26        3.54       28.50     21.53 o 
   1   7  26       16.13       49.98     18.61 o 
   2   7  26        4.76        8.07     31.16 o 
   1   1  27      224.71      272.31     11.69 o 
   2   1  27      493.93      450.86     13.45 o 
   3   1  27      109.82      128.70     12.17 o 
   4   1  27      404.33      397.85     15.70 o 
   5   1  27       11.48       28.75     10.89 o 
   6   1  27       20.84       19.66     10.41 o 
   7   1  27       82.46       76.56     15.52 o 
   8   1  27        0.07        8.96     11.95 o 
   0   2  27      140.46      158.01     14.14 o 
   1   2  27        4.57       11.01      9.06 o 
   2   2  27       34.68       34.01      9.57 o 
   3   2  27       33.36       26.19     10.30 o 
   4   2  27        6.69       -0.79     10.01 o 
   5   2  27      169.04      178.52     13.12 o 
   6   2  27       16.86       18.61     10.53 o 
   7   2  27      288.10      330.56     16.98 o 
   8   2  27        2.15        4.03     13.03 o 
   1   3  27       39.78       15.64     13.72 o 
   2   3  27        5.32       -5.32     12.64 o 
   3   3  27      203.50      215.68     15.99 o 
   4   3  27       19.20       23.18     12.49 o 
   5   3  27      223.42      208.86     16.59 o 
   6   3  27       22.19       24.23     13.44 o 
   7   3  27       13.20        5.66     13.79 o 
   0   4  27        4.02       -9.61     14.86 o 
   1   4  27       28.90       27.92     13.05 o 
   2   4  27        0.23       -4.02     12.96 o 
   3   4  27       91.72       85.02     15.64 o 
   4   4  27        1.65       13.62     14.00 o 
   5   4  27       12.72       17.35     14.66 o 
   6   4  27        2.02       15.36     13.35 o 
   1   5  27        4.53       14.30     13.02 o 
   2   5  27        1.58       30.10     16.65 o 
   3   5  27       35.56       33.12     16.81 o 
   4   5  27       58.20       37.71     20.27 o 
   5   5  27        6.08       15.09     14.64 o 
   0   6  27       40.57       52.36     25.08 o 
   1   6  27        0.57       31.84     14.79 o 
   2   6  27        9.08       39.91     16.84 o 
   3   6  27        0.36        8.16     25.08 o 
   4   6  27        2.77       40.00     20.71 o 
   1   7  27        0.00       26.78     19.62 o 
   0   0  28      683.86      660.56     22.19 o 
   1   0  28      111.13      127.60     14.16 o 
   2   0  28       23.15       28.28     12.14 o 
   3   0  28        0.26       -6.05     14.50 o 
   4   0  28      944.07      834.87     27.94 o 
   5   0  28      155.85      169.91     27.75 o 
   6   0  28      177.06      154.98     19.49 o 
   7   0  28       24.74       17.98     24.77 o 
   8   0  28        4.14       33.32     26.97 o 
   1   1  28       24.90       32.23      9.10 o 
   2   1  28      152.74      165.24     11.27 o 
   3   1  28     1292.87     1143.65     19.48 o 
   4   1  28       93.20      123.76     12.16 o 
   5   1  28      775.19      690.23     18.15 o 
   6   1  28        0.65        2.72     10.87 o 
   7   1  28        0.09       21.52     12.38 o 
   8   1  28        1.19       34.00     12.42 o 
   0   2  28      204.21      182.40     17.53 o 
   1   2  28        0.16      -11.71      9.41 o 
   2   2  28       14.97        0.42      9.38 o 
   3   2  28       60.42       74.58     11.30 o 
   4   2  28      268.51      305.52     14.69 o 
   5   2  28      276.43      289.52     14.90 o 
   6   2  28        9.97       24.95     10.79 o 
   7   2  28      149.98      166.21     16.27 o 
   1   3  28       54.92       62.82     14.81 o 
   2   3  28       21.48       19.68     13.26 o 
   3   3  28       65.75       61.12     14.31 o 
   4   3  28       54.89       40.39     13.46 o 
   5   3  28       19.88       18.34     12.62 o 
   6   3  28      122.56       97.14     15.86 o 
   7   3  28        2.22        6.11     12.97 o 
   0   4  28      112.26      135.15     23.61 o 
   1   4  28       63.24       85.15     14.76 o 
   2   4  28       17.84       -1.55     13.32 o 
   3   4  28      121.80      108.03     15.98 o 
   4   4  28        5.59       14.65     14.98 o 
   5   4  28        4.41       17.84     14.71 o 
   6   4  28       18.41       33.56     13.70 o 
   1   5  28        3.75       26.38     14.91 o 
   2   5  28       43.37       49.35     16.99 o 
   3   5  28        0.00       -5.29     15.19 o 
   4   5  28        0.45       13.34     15.35 o 
   5   5  28        1.62        4.58     17.15 o 
   0   6  28       46.05       65.02     26.12 o 
   1   6  28        8.65       41.18     18.04 o 
   2   6  28       35.82       53.82     22.92 o 
   3   6  28       44.10       49.81     20.74 o 
   4   6  28       14.56       28.57     21.58 o 
   1   1  29        0.27        1.71      8.92 o 
   2   1  29      261.11      255.65     12.88 o 
   3   1  29       49.53       78.94     11.23 o 
   4   1  29      255.65      268.91     14.35 o 
   5   1  29        5.45       24.92     10.77 o 
   6   1  29      222.75      214.18     15.32 o 
   7   1  29       24.09       27.30     12.42 o 
   8   1  29       98.68       92.81     14.96 o 
   0   2  29        2.73       -5.56     14.39 o 
   1   2  29        0.05       -2.20     10.17 o 
   2   2  29       39.39       25.92     11.06 o 
   3   2  29       11.51       22.99     10.46 o 
   4   2  29      137.72      125.28     12.09 o 
   5   2  29       43.65       70.82     11.57 o 
   6   2  29       11.06       18.93     11.12 o 
   7   2  29       30.27       41.50     13.30 o 
   1   3  29       69.00       75.80     14.05 o 
   2   3  29        4.90       10.10     13.13 o 
   3   3  29       22.19       24.84     13.35 o 
   4   3  29        0.63        1.79     11.81 o 
   5   3  29        1.04       -8.33     12.20 o 
   6   3  29        0.10       -3.85     13.86 o 
   7   3  29        1.69       10.83     12.98 o 
   0   4  29       30.67       40.40     23.34 o 
   1   4  29        5.48       20.04     12.99 o 
   2   4  29        0.02        0.12     13.16 o 
   3   4  29       47.48       47.86     14.76 o 
   4   4  29        0.05       20.06     17.83 o 
   5   4  29       47.64       46.35     24.11 o 
   6   4  29        5.82       10.39     19.47 o 
   1   5  29        7.28        9.04     14.03 o 
   2   5  29        0.22      -12.49     14.54 o 
   3   5  29        0.52       -7.97     15.25 o 
   4   5  29       15.20       48.23     15.73 o 
   5   5  29        3.78        9.78     15.73 o 
   0   6  29        7.55       49.40     24.06 o 
   1   6  29       13.33       31.11     17.94 o 
   2   6  29        2.09       16.16     15.21 o 
   3   6  29        3.05      -12.43     30.46 o 
   0   0  30      177.98      213.08     24.51 o 
   1   0  30     1408.17     1314.16     25.23 o 
   2   0  30     1219.50     1113.54     24.88 o 
   3   0  30     2783.64     2383.30     66.93 o 
   4   0  30     1128.69      989.93     34.64 o 
   5   0  30      155.40      147.87     19.07 o 
   6   0  30        1.59       -1.64     15.25 o 
   7   0  30        4.86       19.37     24.48 o 
   1   1  30      379.95      382.06     17.53 o 
   2   1  30      286.96      318.88     16.65 o 
   3   1  30        0.00       -6.53     10.01 o 
   4   1  30       41.38       51.59     11.15 o 
   5   1  30       19.89       39.90     11.00 o 
   6   1  30        2.38       16.75     11.56 o 
   7   1  30        2.47       19.78     11.80 o 
   0   2  30       20.33       19.10     17.31 o 
   1   2  30       42.05       32.84     11.35 o 
   2   2  30        3.20      -14.30     10.34 o 
   3   2  30       94.13       98.77     11.59 o 
   4   2  30        4.02       10.16      9.94 o 
   5   2  30       46.92       51.37     11.47 o 
   6   2  30        3.53       19.90     12.05 o 
   7   2  30       19.10       12.64     12.89 o 
   1   3  30        2.85      -10.62     11.80 o 
   2   3  30       46.23       25.16     13.62 o 
   3   3  30      177.68      164.69     16.91 o 
   4   3  30        0.10        7.41     11.57 o 
   5   3  30       97.58       94.27     14.85 o 
   6   3  30       13.43       14.58     13.66 o 
   7   3  30        4.27       11.88     14.27 o 
   0   4  30      175.10      149.18     24.52 o 
   1   4  30       41.38       46.23     13.63 o 
   2   4  30       25.24       17.07     14.70 o 
   3   4  30       80.24       71.45     15.60 o 
   4   4  30        3.74       22.89     17.85 o 
   5   4  30        2.18       15.32     15.65 o 
   6   4  30        0.75       12.02     15.22 o 
   1   5  30       21.34       36.18     14.81 o 
   2   5  30        3.84        9.56     15.26 o 
   3   5  30        2.46       -4.11     16.27 o 
   4   5  30        3.78       -1.20     20.38 o 
   5   5  30        0.16        2.53     21.31 o 
   0   6  30        0.68       16.55     23.03 o 
   1   6  30        9.26       14.93     17.16 o 
   2   6  30        0.00       21.36     14.86 o 
   3   6  30        8.22       19.04     21.79 o 
   1   1  31       20.94       31.67      9.55 o 
   2   1  31      195.97      245.23     13.45 o 
   3   1  31      227.92      243.91     13.97 o 
   4   1  31       54.30       58.86     11.37 o 
   5   1  31      177.45      148.58     14.69 o 
   6   1  31      166.14      170.57     19.56 o 
   7   1  31        4.08       23.63     12.34 o 
   0   2  31      147.25      143.92     20.85 o 
   1   2  31        5.34       12.06     10.49 o 
   2   2  31        4.71       -2.94     11.66 o 
   3   2  31       12.40        8.15      9.99 o 
   4   2  31       83.82       85.27     11.70 o 
   5   2  31      142.35      153.12     14.70 o 
   6   2  31        3.05       16.63     12.51 o 
   7   2  31       78.45       60.25     14.58 o 
   1   3  31        2.58        2.17     14.43 o 
   2   3  31      193.00      193.20     17.26 o 
   3   3  31        0.05       -2.96     12.78 o 
   4   3  31       88.83      109.32     15.49 o 
   5   3  31       37.33       46.58     13.90 o 
   6   3  31        1.67       15.65     12.97 o 
   0   4  31      165.71      162.17     28.66 o 
   1   4  31      120.08       85.53     17.18 o 
   2   4  31       53.98       48.73     16.03 o 
   3   4  31      131.07      135.76     17.35 o 
   4   4  31        0.58        3.83     15.26 o 
   5   4  31       17.27       15.28     24.70 o 
   6   4  31        0.79       -7.26     14.27 o 
   1   5  31       31.90       38.13     17.74 o 
   2   5  31        0.01        2.28     15.03 o 
   3   5  31        4.61       26.86     17.67 o 
   4   5  31        2.22       24.02     18.47 o 
   5   5  31        3.56       11.01     15.73 o 
   0   6  31        1.03       45.67     28.46 o 
   1   6  31        3.49       40.98     29.67 o 
   2   6  31        4.95       21.09     15.42 o 
   3   6  31       11.89       41.10     26.87 o 
   0   0  32      787.12      736.36     33.28 o 
   1   0  32        5.41        1.51     14.07 o 
   2   0  32      351.84      388.18     34.05 o 
   3   0  32        0.08       18.98     16.03 o 
   4   0  32       13.45       18.29     15.42 o 
   5   0  32       47.13       62.72     17.74 o 
   6   0  32        0.15        5.14     14.73 o 
   7   0  32       26.52       37.70     22.46 o 
   1   1  32      728.64      658.52     16.84 o 
   2   1  32      110.49       96.59     12.36 o 
   3   1  32      168.93      191.37     15.92 o 
   4   1  32       31.53       26.19     10.35 o 
   5   1  32        5.09       10.49     11.36 o 
   6   1  32        0.44       15.17     11.95 o 
   7   1  32        0.93        0.20     11.43 o 
   0   2  32        6.22        0.66     16.23 o 
   1   2  32        0.01       -0.03     11.78 o 
   2   2  32       37.73       36.54     12.20 o 
   3   2  32        3.01        7.10      9.89 o 
   4   2  32       97.63      124.44     13.56 o 
   5   2  32        9.95       26.66     11.76 o 
   6   2  32        0.35       -2.21     12.18 o 
   7   2  32       11.22       14.80     13.61 o 
   1   3  32       90.06       98.75     17.30 o 
   2   3  32       65.02       67.17     14.27 o 
   3   3  32       44.43       23.95     13.44 o 
   4   3  32       10.53        3.05     13.57 o 
   5   3  32        0.14       10.35     12.57 o 
   6   3  32        0.10       12.97     13.22 o 
   0   4  32       31.45       73.26     25.62 o 
   1   4  32        0.81        1.13     15.55 o 
   2   4  32        0.08        9.58     15.06 o 
   3   4  32        0.70        3.46     14.60 o 
   4   4  32       20.38       22.96     15.07 o 
   5   4  32       16.18       45.66     22.92 o 
   1   5  32        0.49       13.05     18.35 o 
   2   5  32        0.47        5.78     13.66 o 
   3   5  32        1.60      -13.03     15.88 o 
   4   5  32        4.90       10.08     24.84 o 
   0   6  32       55.36      111.05     31.80 o 
   1   6  32        0.04       11.32     17.59 o 
   2   6  32       15.65       32.74     21.38 o 
   1   1  33      129.96      149.08     13.98 o 
   2   1  33      422.24      412.86     17.24 o 
   3   1  33        4.22      -11.13      9.86 o 
   4   1  33        0.50        6.42     10.96 o 
   5   1  33        1.71        8.46     13.02 o 
   6   1  33      146.96      161.44     15.43 o 
   7   1  33        0.07        2.38     11.99 o 
   0   2  33       16.21       15.01     18.50 o 
   1   2  33      276.64      280.63     17.68 o 
   2   2  33       71.74       72.56     13.30 o 
   3   2  33      344.13      349.82     16.98 o 
   4   2  33      284.17      307.87     18.36 o 
   5   2  33        1.43        8.55     11.51 o 
   6   2  33        9.57       12.60     13.18 o 
   7   2  33        3.56        9.46     13.87 o 
   1   3  33      456.67      434.52     25.99 o 
   2   3  33       10.45       29.86     14.89 o 
   3   3  33       43.34       34.88     14.23 o 
   4   3  33        0.91       20.37     13.99 o 
   5   3  33        0.68       10.96     15.12 o 
   6   3  33        0.42        5.63     13.14 o 
   0   4  33       24.98       45.11     25.83 o 
   1   4  33       14.89        6.92     15.64 o 
   2   4  33       69.85       65.86     16.99 o 
   3   4  33       12.88       20.58     15.00 o 
   4   4  33       42.14       31.12     15.19 o 
   5   4  33        1.07       16.55     22.00 o 
   1   5  33       10.28       25.71     16.93 o 
   2   5  33        3.78       18.49     20.46 o 
   3   5  33        0.00      -14.98     18.29 o 
   4   5  33        1.16       22.23     27.19 o 
   0   6  33       18.25      115.84     33.26 o 
   1   6  33        5.09       14.48     18.62 o 
   2   6  33       15.75       47.79     30.59 o 
   0   0  34     4540.18     4218.56     99.30 o 
   1   0  34      450.88      399.50     21.52 o 
   2   0  34     2114.57     1955.14     51.99 o 
   3   0  34      349.52      398.93     48.38 o 
   4   0  34      278.79      245.92     22.02 o 
   5   0  34       71.56       98.25     24.09 o 
   6   0  34       60.97       35.23     19.71 o 
   7   0  34       20.51       23.57     16.14 o 
   1   1  34       40.89       44.37     13.78 o 
   2   1  34       37.21       52.92     12.79 o 
   3   1  34        0.38        1.43     10.87 o 
   4   1  34       97.73       94.82     13.83 o 
   5   1  34        3.51        8.28     11.58 o 
   6   1  34       12.59       26.88     12.46 o 
   7   1  34        4.70       28.34     14.86 o 
   0   2  34       22.27       23.81     17.85 o 
   1   2  34       43.96       57.53     13.77 o 
   2   2  34      132.79      154.09     14.48 o 
   3   2  34       97.05      125.57     14.74 o 
   4   2  34      222.03      241.89     15.65 o 
   5   2  34        1.43       20.17     11.73 o 
   6   2  34        8.15       25.07     13.65 o 
   1   3  34       82.24       67.77     17.17 o 
   2   3  34        1.88       -2.10     23.09 o 
   3   3  34        0.04        4.47     13.78 o 
   4   3  34        0.05       22.34     13.83 o 
   5   3  34        0.34       -1.14     14.73 o 
   6   3  34       10.09       16.58     15.12 o 
   0   4  34        0.02       17.55     24.94 o 
   1   4  34        5.40       -8.45     15.53 o 
   2   4  34        1.35      -18.13     18.10 o 
   3   4  34       12.33        2.49     14.11 o 
   4   4  34        6.88       18.34     16.56 o 
   5   4  34        0.32       23.06     17.63 o 
   1   5  34       27.52       28.81     18.02 o 
   2   5  34        0.19       -0.87     17.29 o 
   3   5  34        0.31      -17.76     31.55 o 
   4   5  34        2.30       45.93     16.02 o 
   0   6  34       15.19       67.67     30.71 o 
   1   6  34        2.31       34.26     19.33 o 
   1   1  35     1470.29     1374.46     27.10 o 
   2   1  35       72.14      110.13     14.81 o 
   3   1  35     1032.95      945.68     21.89 o 
   4   1  35        5.40       25.25     11.98 o 
   5   1  35      177.52      161.04     15.38 o 
   6   1  35       50.10       56.80     12.98 o 
   0   2  35      370.06      324.63     26.22 o 
   1   2  35       41.42       65.59     15.68 o 
   2   2  35       33.23       33.07     16.18 o 
   3   2  35       43.70       38.26     13.43 o 
   4   2  35       72.96       90.14     13.15 o 
   5   2  35        5.79       -0.86     11.63 o 
   6   2  35        3.86       10.72     13.50 o 
   1   3  35       58.59       72.70     21.30 o 
   2   3  35       39.37       15.21     18.24 o 
   3   3  35       65.22       57.27     15.19 o 
   4   3  35        0.75       11.92     17.71 o 
   5   3  35        1.36       13.65     13.98 o 
   6   3  35        2.97        4.31     13.83 o 
   0   4  35        1.84       12.35     23.84 o 
   1   4  35        5.94       22.69     17.47 o 
   2   4  35       15.96       10.20     25.68 o 
   3   4  35        1.46       -1.38     14.58 o 
   4   4  35       26.69       47.25     18.40 o 
   5   4  35        2.40       14.83     19.12 o 
   1   5  35       15.73       38.99     18.96 o 
   2   5  35        0.71        8.77     27.33 o 
   3   5  35       72.63       58.09     24.34 o 
   0   0  36      858.25      829.23     36.73 o 
   1   0  36        7.92       -9.06     17.60 o 
   2   0  36      187.36      250.10     59.31 o 
   3   0  36        8.22       18.28     27.37 o 
   4   0  36       20.69       33.34     16.71 o 
   5   0  36       83.18       62.88     18.81 o 
   6   0  36       40.98       41.09     20.50 o 
   1   1  36     1010.34      984.75     26.04 o 
   2   1  36      121.16      154.21     17.10 o 
   3   1  36        8.05       41.71     16.47 o 
   4   1  36        8.39       18.51     12.08 o 
   5   1  36       16.12       37.89     12.84 o 
   6   1  36        0.10       24.78     11.71 o 
   0   2  36      307.81      294.73     68.28 o 
   1   2  36      136.13      133.17     17.70 o 
   2   2  36      287.42      305.21     24.08 o 
   3   2  36      135.51      147.37     15.69 o 
   4   2  36      104.73      147.82     15.48 o 
   5   2  36        5.53        5.44     12.56 o 
   6   2  36        6.12       10.09     13.70 o 
   1   3  36      308.06      268.97     23.91 o 
   2   3  36        6.59       12.39     19.62 o 
   3   3  36        7.39       -1.34     13.66 o 
   4   3  36       16.09       16.80     16.16 o 
   5   3  36        0.00       -2.58     15.14 o 
   0   4  36      153.37      130.69     29.73 o 
   1   4  36        2.71        2.48     16.66 o 
   2   4  36       73.56       93.49     20.11 o 
   3   4  36        1.35       -7.22     16.09 o 
   4   4  36        9.57       -0.01     16.66 o 
   1   5  36        0.36       28.63     18.41 o 
   2   5  36        0.02        7.44     19.71 o 
   3   5  36        5.96        7.53     24.34 o 
   1   1  37      650.33      645.32     20.83 o 
   2   1  37       45.88       79.94     19.72 o 
   3   1  37       22.23       31.03     12.46 o 
   4   1  37       28.13       35.89     12.27 o 
   5   1  37        0.54        7.27     12.45 o 
   6   1  37        1.50       15.82     18.73 o 
   0   2  37      242.79      281.27     53.45 o 
   1   2  37        9.95       20.49     15.93 o 
   2   2  37      217.63      212.51     25.20 o 
   3   2  37       65.55       63.08     14.28 o 
   4   2  37      110.23      113.80     14.78 o 
   5   2  37       22.29       24.78     13.05 o 
   6   2  37       13.82       20.45     13.71 o 
   1   3  37       26.54       59.46     18.51 o 
   2   3  37        0.22       13.46     20.15 o 
   3   3  37       80.33       79.72     18.09 o 
   4   3  37        1.12       -6.20     15.61 o 
   5   3  37       43.76       69.85     19.75 o 
   0   4  37      171.16      243.58     34.25 o 
   1   4  37       14.25       40.73     20.61 o 
   2   4  37       72.64      115.15     21.30 o 
   3   4  37       33.57       -1.37     19.59 o 
   4   4  37        3.89       27.74     21.51 o 
   1   5  37       75.05      118.77     22.44 o 
   2   5  37        9.79       20.69     40.91 o 
   0   0  38       19.87      -13.79     34.48 o 
   1   0  38       99.32       82.79     20.38 o 
   2   0  38       16.74       43.03     24.23 o 
   3   0  38       51.77       52.07     23.32 o 
   4   0  38      116.10      133.04     19.85 o 
   5   0  38      120.43      124.17     23.80 o 
   6   0  38       19.41       56.72     32.15 o 
   1   1  38      129.08      154.67     16.07 o 
   2   1  38       24.85       50.97     34.34 o 
   3   1  38        6.14       17.02     12.05 o 
   4   1  38        0.00       18.38     12.02 o 
   5   1  38        6.70       30.09     11.67 o 
   6   1  38       10.83       25.47     15.25 o 
   0   2  38      209.69      315.64     53.10 o 
   1   2  38       42.22       47.94     17.20 o 
   2   2  38      151.17      162.36     23.99 o 
   3   2  38       16.30       14.54     15.52 o 
   4   2  38       35.87       54.58     19.52 o 
   5   2  38       27.06       14.55     16.32 o 
   1   3  38        3.22       35.27     17.50 o 
   2   3  38      110.08      108.80     23.99 o 
   3   3  38       94.49       60.13     17.67 o 
   4   3  38       24.50       -1.06     15.37 o 
   5   3  38       32.33       64.74     19.38 o 
   0   4  38       88.92       95.18     29.06 o 
   1   4  38        7.57       33.24     18.00 o 
   2   4  38        6.86       46.92     18.66 o 
   3   4  38        1.79       -3.45     19.38 o 
   4   4  38       41.78       41.71     22.77 o 
   1   5  38       17.22       39.90     19.73 o 
   2   5  38       35.63       69.73     24.11 o 
   1   1  39        1.19       12.69     12.95 o 
   2   1  39        1.64       20.64     15.05 o 
   3   1  39       29.20       14.98     16.95 o 
   4   1  39       83.23      107.74     16.60 o 
   5   1  39       53.32       73.51     18.74 o 
   0   2  39      509.70      361.89    136.23 o 
   1   2  39        4.97       39.07     17.12 o 
   2   2  39      115.50      134.92     28.30 o 
   3   2  39       10.07        0.82     16.81 o 
   4   2  39        0.09      -11.91     15.07 o 
   5   2  39        0.05       -4.51     14.90 o 
   1   3  39        8.92       15.96     16.87 o 
   2   3  39        0.35       16.48     16.70 o 
   3   3  39       70.59       73.67     22.76 o 
   4   3  39       11.35       -6.90     17.79 o 
   0   4  39       31.94      107.90     30.00 o 
   1   4  39        2.94       19.03     17.91 o 
   2   4  39       16.81       45.23     18.39 o 
   3   4  39        0.13       11.86     22.40 o 
   0   0  40        3.57      -13.79     35.17 o 
   1   0  40      135.24      125.81     29.25 o 
   2   0  40       16.12       20.28     22.69 o 
   3   0  40       43.21       67.32     25.50 o 
   4   0  40        5.85       19.17     21.80 o 
   5   0  40      222.31      278.01     40.81 o 
   1   1  40       15.94       12.81     12.88 o 
   2   1  40      164.90      203.62     27.08 o 
   3   1  40        9.01       19.66     17.50 o 
   4   1  40        3.11       27.02     15.19 o 
   5   1  40       16.19       31.31     14.79 o 
   0   2  40       43.14       89.57     25.23 o 
   1   2  40        1.12        9.01     15.99 o 
   2   2  40       27.49       56.16     17.63 o 
   3   2  40       36.39       51.55     20.64 o 
   4   2  40       12.28       20.24     17.20 o 
   5   2  40       59.00       53.70     19.78 o 
   1   3  40      191.67      207.75     22.88 o 
   2   3  40        3.26       18.62     17.13 o 
   3   3  40       22.90       23.80     23.98 o 
   4   3  40        3.82       -1.77     17.54 o 
   0   4  40        5.71        6.96     25.72 o 
   1   4  40        0.22       21.08     17.52 o 
   2   4  40        5.42       38.73     22.49 o 
   3   4  40        0.36       -3.88     21.35 o 
   1   1  41       50.41       51.83     16.57 o 
   2   1  41      288.16      332.37     40.21 o 
   3   1  41        0.33       -5.24     20.16 o 
   4   1  41       37.73       42.81     15.16 o 
   5   1  41       17.97       56.68     19.14 o 
   0   2  41      243.54      240.87     32.64 o 
   1   2  41       22.68       57.17     18.00 o 
   2   2  41       88.75      102.81     19.87 o 
   3   2  41       60.37       64.15     28.33 o 
   4   2  41       10.99       29.38     24.97 o 
   1   3  41       58.49       66.01     18.97 o 
   2   3  41        6.79       33.57     17.36 o 
   3   3  41       11.10       46.78     22.45 o 
   4   3  41        4.07       -6.30     18.69 o 
   0   4  41       39.46       15.47     25.32 o 
   1   4  41        0.07        3.13     17.41 o 
   2   4  41        1.91       19.95     22.79 o 
   0   0  42       43.83       31.72     37.93 o 
   1   0  42        0.20       18.10     26.76 o 
   2   0  42        9.38       13.22     54.13 o 
   3   0  42       33.00       39.19     63.09 o 
   4   0  42        1.56        5.13     17.11 o 
   5   0  42      101.99       93.17     20.33 o 
   1   1  42        1.47       15.15     15.54 o 
   2   1  42        8.47       43.07     16.79 o 
   3   1  42       11.70       -2.83     41.59 o 
   4   1  42       12.98      -16.68     13.22 o 
   0   2  42       12.26       18.66     36.20 o 
   1   2  42       41.81       58.80     17.91 o 
   2   2  42        0.74        6.90     17.32 o 
   3   2  42       55.80       55.16     52.75 o 
   4   2  42        1.19       17.43     25.72 o 
   1   3  42        5.86       26.44     19.61 o 
   2   3  42       13.20       34.71     18.05 o 
   3   3  42       11.97        4.52     30.64 o 
   0   4  42        4.52       25.95     25.67 o 
   1   4  42        3.17       33.09     18.54 o 
   1   1  43        6.17       48.44     16.14 o 
   2   1  43       38.64       17.57     18.65 o 
   3   1  43       38.40       77.00     39.15 o 
   4   1  43       24.81       -0.30     13.63 o 
   0   2  43      191.16      220.66     31.81 o 
   1   2  43       89.40      121.79     20.18 o 
   2   2  43       48.11       93.38     19.54 o 
   3   2  43      153.97      175.45     67.93 o 
   1   3  43       17.95       16.98     17.73 o 
   2   3  43       13.71       54.23     18.85 o 
   0   0  44        7.77       62.75     41.37 o 
   1   0  44       34.15       46.78     35.51 o 
   2   0  44       11.44       30.62     69.64 o 
   3   0  44       23.33       29.66     24.01 o 
   4   0  44       25.49       34.89     25.45 o 
   1   1  44        3.10       24.10     15.85 o 
   2   1  44        3.36       32.54     15.78 o 
   3   1  44        0.01        3.58     21.41 o 
   4   1  44       12.17      -11.69     17.62 o 
   0   2  44        3.45       18.87     44.48 o 
   1   2  44        8.24       42.29     17.81 o 
   2   2  44       15.04       91.90     26.28 o 
   3   2  44       11.18       -3.11     55.51 o 
   1   3  44        1.32        6.73     17.19 o 
   2   3  44        8.46       29.81     18.56 o 
   1   1  45        0.01       56.00     20.11 o 
   2   1  45        0.38       16.58     19.51 o 
   3   1  45        1.59       27.81     17.72 o 
   0   2  45        7.86       58.41     25.67 o 
   1   2  45       10.44       41.25     17.11 o 
   2   2  45        0.31       26.84     25.53 o 
   1   3  45       19.11       31.72     18.50 o 
   0   0  46       62.46      124.81     45.51 o 
   1   0  46       22.51       56.12     29.65 o 
   2   0  46       26.38       19.11     69.64 o 
   3   0  46       33.93       83.83     96.54 o 
   1   1  46       21.20       41.67     19.95 o 
   2   1  46        0.13        0.91     20.20 o 
   0   2  46       78.72       81.44     27.29 o 
   1   2  46        3.17       22.37     20.52 o 
   2   2  46        8.58       54.10     21.08 o 
   1   1  47        0.36       12.69     22.57 o 
   2   1  47        0.65      -17.61     21.79 o 
   0   2  47        0.03       31.67     25.01 o 
   0   0  48        3.36        3.45     39.30 o 
   1   0  48        0.14       61.59     29.94 o 
                                                 
